# Supplementary material for: Identification of novel prostate cancer drivers using RegNetDriver: a framework for integration of genetic and epigenetic alterations with tissue-specific regulatory network
Source: Genome Biol. 2017 Jul 27;18:141. doi: 10.1186/s13059-017-1266-3 (PMC5530464; doi:10.1186/s13059-017-1266-3)
Supplement: Supplementary file 2 — Prostate regulatory network. This file contains TF–target gene edges in the prostate regulatory network. (TXT 14236 kb) [file 13059_2017_1266_MOESM2_ESM.txt]

TF	TARGET_GENE
AHR	ADARB1
AHR	AJUBA
AHR	ARMC3
AHR	C2orf49
AHR	CDC27
AHR	CGRRF1
AHR	COL18A1
AHR	CPNE7
AHR	DGKH
AHR	DIEXF
AHR	EIF4ENIF1
AHR	EML6
AHR	FIBIN
AHR	GPC1
AHR	HIAT1
AHR	HMG20B
AHR	IL15RA
AHR	INTS7
AHR	KIF23
AHR	LCN12
AHR	MAN2A1
AHR	MAPKAPK5
AHR	MELK
AHR	MGST3
AHR	MLLT10
AHR	MRPS18A
AHR	MSRB2
AHR	NEGR1
AHR	NUP54
AHR	NUSAP1
AHR	OAS3
AHR	OIP5
AHR	PIP4K2A
AHR	PPEF2
AHR	PRKRIP1
AHR	PTF1A
AHR	PWP2
AHR	R3HDM1
AHR	RNH1
AHR	RP11-298I3.5
AHR	RTN4
AHR	SCARB2
AHR	SEPT11
AHR	SHROOM3
AHR	STXBP2
AHR	TRAPPC10
AHR	TRIM37
AHR	UBE2G2
AHR	ZNF263
ALX1	ATP5J2
ALX1	ATP5J2-PTCD1
ALX1	BRI3
ALX1	BTG1
ALX1	BUD31
ALX1	C12orf74
ALX1	C7orf43
ALX1	CEBPB
ALX1	CPSF4
ALX1	DPM1
ALX1	EEA1
ALX1	GAL3ST4
ALX1	KCNG1
ALX1	MCM7
ALX1	MYC
ALX1	NFATC2
ALX1	PLD1
ALX1	PLEKHG7
ALX1	PNN
ALX1	POU5F1B
ALX1	PP13439
ALX1	PTCD1
ALX1	PTPN1
ALX1	SLC9A8
ALX1	SMURF1
ALX1	TAF6
ALX1	TECPR1
ALX1	TRRAP
ALX1	VRK3
ALX1	ZKSCAN1
ALX1	ZKSCAN5
ALX1	ZNF3
ALX1	ZNF473
ALX3	ACVR1B
ALX3	ALDH1A3
ALX3	AMIGO2
ALX3	ATP5J2
ALX3	ATP5J2-PTCD1
ALX3	BRI3
ALX3	BTG1
ALX3	BUD31
ALX3	C12orf10
ALX3	C12orf74
ALX3	C4orf21
ALX3	C7orf43
ALX3	CDH18
ALX3	CHSY1
ALX3	CLDN1
ALX3	CLDN16
ALX3	CPSF4
ALX3	DENND1B
ALX3	EEA1
ALX3	EPB41L4B
ALX3	ESPL1
ALX3	FBXO24
ALX3	GAL3ST4
ALX3	GPATCH2
ALX3	GPBP1
ALX3	HDAC7
ALX3	HUWE1
ALX3	IKBKAP
ALX3	IL1RAP
ALX3	ITGB7
ALX3	KRT18
ALX3	KRT3
ALX3	KRT4
ALX3	KRT5
ALX3	KRT6A
ALX3	KRT6B
ALX3	KRT6C
ALX3	KRT7
ALX3	KRT74
ALX3	KRT75
ALX3	KRT78
ALX3	KRT80
ALX3	LARP7
ALX3	LEPREL1
ALX3	LRCH4
ALX3	LRRK1
ALX3	LYPLAL1
ALX3	MAP3K1
ALX3	MCM7
ALX3	MIER3
ALX3	MYC
ALX3	NEK7
ALX3	NLK
ALX3	PCBP2
ALX3	PLD1
ALX3	PLEKHG7
ALX3	PLK2
ALX3	PNN
ALX3	POU5F1B
ALX3	PP13439
ALX3	PTCD1
ALX3	PTPN3
ALX3	RAP2B
ALX3	RARG
ALX3	RRP15
ALX3	SLC38A2
ALX3	SLC48A1
ALX3	SMURF1
ALX3	SNRPA1
ALX3	SP1
ALX3	SPATA17
ALX3	SPRYD3
ALX3	SPTLC2
ALX3	TAF6
ALX3	TECPR1
ALX3	TLE4
ALX3	TP63
ALX3	TPRG1
ALX3	TRRAP
ALX3	VDR
ALX3	VRK3
ALX3	ZKSCAN1
ALX3	ZKSCAN5
ALX3	ZNF3
ALX3	ZNF473
ALX4	ARHGAP32
ALX4	BTG1
ALX4	C11orf45
ALX4	C12orf74
ALX4	CDH18
ALX4	EEA1
ALX4	EPB41L4B
ALX4	ETS1
ALX4	FBXO43
ALX4	GRHL2
ALX4	IKBKAP
ALX4	MYC
ALX4	PABPC1
ALX4	PLEKHG7
ALX4	PNN
ALX4	POU5F1B
ALX4	PTPN3
ALX4	RGS22
ALX4	SPAG1
ALX4	TP53AIP1
ALX4	USP5
ALX4	YWHAZ
ALX4	ZNF706
AML1A	AADAT
AML1A	ABCB9
AML1A	AC068620.1
AML1A	ADAMTS12
AML1A	ADCY4
AML1A	AFP
AML1A	AHR
AML1A	AIM1
AML1A	ALDOA
AML1A	ANAPC16
AML1A	ANKRD18B
AML1A	ANKRD28
AML1A	ANP32B
AML1A	ANXA10
AML1A	AQP3
AML1A	AREG
AML1A	ARGLU1
AML1A	ARID3B
AML1A	ARID4B
AML1A	ASCC1
AML1A	ATG5
AML1A	ATP11B
AML1A	ATP13A3
AML1A	ATP13A5
AML1A	AVPI1
AML1A	B3GALNT2
AML1A	B3GNT5
AML1A	B4GALT1
AML1A	BAG1
AML1A	BCAS1
AML1A	BLZF1
AML1A	BMF
AML1A	BTD
AML1A	BUB1B
AML1A	BZW2
AML1A	C15orf39
AML1A	C18orf54
AML1A	C1orf21
AML1A	CAND1
AML1A	CAPN7
AML1A	CARKD
AML1A	CARS2
AML1A	CASC3
AML1A	CBFB
AML1A	CBS
AML1A	CCDC122
AML1A	CCR7
AML1A	CD44
AML1A	CDC6
AML1A	CDH23
AML1A	CDK17
AML1A	CDON
AML1A	CHST3
AML1A	CLCN3
AML1A	CLDN1
AML1A	CLDN16
AML1A	CLK3
AML1A	CMC2
AML1A	CNGA1
AML1A	COLQ
AML1A	COPS4
AML1A	CORO2A
AML1A	CPLX3
AML1A	CSK
AML1A	CSTB
AML1A	CTSL2
AML1A	CWH43
AML1A	CXCL3
AML1A	CXCL5
AML1A	CXCL6
AML1A	CYP11A1
AML1A	CYP1A1
AML1A	CYP24A1
AML1A	DAPP1
AML1A	DAZL
AML1A	DCAF12
AML1A	DCAF17
AML1A	DDX10
AML1A	DDX3Y
AML1A	DDX47
AML1A	DDX60L
AML1A	DENND2C
AML1A	DMXL1
AML1A	DNAJC9
AML1A	DOCK4
AML1A	DOK5
AML1A	DPH3
AML1A	DYNC1I2
AML1A	E2F4
AML1A	EAF1
AML1A	ECD
AML1A	EDEM3
AML1A	EDNRB
AML1A	EEA1
AML1A	EFNB2
AML1A	EHF
AML1A	EIF2AK3
AML1A	EIF2AK4
AML1A	ELK3
AML1A	ELMO3
AML1A	EMP1
AML1A	EPGN
AML1A	ERBB2
AML1A	EREG
AML1A	EXT1
AML1A	EYA2
AML1A	FAM129A
AML1A	FAM149B1
AML1A	FAM185A
AML1A	FAM3C
AML1A	FBXL3
AML1A	FGD6
AML1A	FJX1
AML1A	FOXE1
AML1A	FRYL
AML1A	FSIP1
AML1A	FST
AML1A	GGPS1
AML1A	GJB2
AML1A	GJB6
AML1A	GMDS
AML1A	GNAI2
AML1A	GNG4
AML1A	GPR176
AML1A	GPRC5A
AML1A	GRB7
AML1A	GSDMA
AML1A	GSDMB
AML1A	GTF2F2
AML1A	HCAR2
AML1A	HDAC2
AML1A	HDAC9
AML1A	HDGFRP2
AML1A	HES1
AML1A	HIST1H3G
AML1A	HMBOX1
AML1A	HMCN1
AML1A	HNMT
AML1A	HS3ST5
AML1A	IGFBP4
AML1A	IKZF3
AML1A	IL1RAP
AML1A	INTS9
AML1A	IRF2BP2
AML1A	ISLR2
AML1A	ITGA1
AML1A	ITGA2
AML1A	ITGA6
AML1A	JKAMP
AML1A	KBTBD6
AML1A	KCNS1
AML1A	KLF6
AML1A	KRT10
AML1A	KRT12
AML1A	KRT13
AML1A	KRT15
AML1A	KRT20
AML1A	KRT222
AML1A	KRT24
AML1A	KRT25
AML1A	KRT27
AML1A	KRT31
AML1A	KRT32
AML1A	KRT33A
AML1A	KRT33B
AML1A	KRT34
AML1A	KRT35
AML1A	KRT36
AML1A	KRT37
AML1A	KRT38
AML1A	KRT39
AML1A	KRTAP1-1
AML1A	KRTAP1-3
AML1A	KRTAP1-5
AML1A	KRTAP16-1
AML1A	KRTAP17-1
AML1A	KRTAP2-3
AML1A	KRTAP29-1
AML1A	KRTAP3-1
AML1A	KRTAP3-2
AML1A	KRTAP3-3
AML1A	KRTAP4-1
AML1A	KRTAP4-12
AML1A	KRTAP4-7
AML1A	KRTAP4-8
AML1A	KRTAP4-9
AML1A	KRTAP9-3
AML1A	LAMA4
AML1A	LENG9
AML1A	LEPREL1
AML1A	LMAN1L
AML1A	LOXL1
AML1A	LRRC15
AML1A	LSG1
AML1A	LYST
AML1A	MAB21L3
AML1A	MARCKS
AML1A	MATN2
AML1A	MBD2
AML1A	MCC
AML1A	MCTP2
AML1A	MED24
AML1A	METTL6
AML1A	METTL8
AML1A	MFAP3L
AML1A	MOCS2
AML1A	MRPS16
AML1A	MSL1
AML1A	MSL2
AML1A	MTHFD2L
AML1A	MYC
AML1A	MYCBP2
AML1A	N4BP1
AML1A	NAV1
AML1A	NDUFS8
AML1A	NEK1
AML1A	NEUROD2
AML1A	NFX1
AML1A	NGDN
AML1A	NHLH2
AML1A	NID1
AML1A	NIPAL1
AML1A	NIPAL3
AML1A	NME7
AML1A	NOL6
AML1A	NR2C2
AML1A	NTN4
AML1A	NUDT13
AML1A	NXPH2
AML1A	OCIAD2
AML1A	OIT3
AML1A	OPA1
AML1A	OR8B12
AML1A	OXNAD1
AML1A	P4HA1
AML1A	PALLD
AML1A	PAPPA
AML1A	PBX1
AML1A	PDC
AML1A	PDK1
AML1A	PDXK
AML1A	PFKP
AML1A	PHACTR1
AML1A	PITRM1
AML1A	PJA2
AML1A	PLAU
AML1A	PLCL2
AML1A	PLEKHG4
AML1A	PLS3
AML1A	PML
AML1A	POU5F1B
AML1A	PPP3CB
AML1A	PRDM1
AML1A	PREP
AML1A	PRSS3
AML1A	PSAP
AML1A	PSMA3
AML1A	PSME1
AML1A	PTPN22
AML1A	PWP2
AML1A	RAB27B
AML1A	RAP2A
AML1A	RAPGEFL1
AML1A	RBM34
AML1A	RDX
AML1A	RFTN1
AML1A	RGMA
AML1A	RPS18
AML1A	RPS29
AML1A	RRP1
AML1A	RRP1B
AML1A	RTN4
AML1A	SAMD12
AML1A	SCEL
AML1A	SDC4
AML1A	SELP
AML1A	SEMA7A
AML1A	SERP2
AML1A	SERPINB1
AML1A	SERPINB6
AML1A	SF3B5
AML1A	SH3BP5
AML1A	SH3RF1
AML1A	SIGMAR1
AML1A	SKA3
AML1A	SLAIN1
AML1A	SLAIN2
AML1A	SLC13A3
AML1A	SLC22A15
AML1A	SLC22A23
AML1A	SLC35F3
AML1A	SLC37A1
AML1A	SLC9A5
AML1A	SLCO3A1
AML1A	SMAD7
AML1A	SMARCE1
AML1A	SNX13
AML1A	SPAG4
AML1A	SPOCK2
AML1A	SPRED1
AML1A	SRP14
AML1A	STARD3
AML1A	STARD6
AML1A	STOML2
AML1A	STPG1
AML1A	STRA6
AML1A	SUB1
AML1A	SYK
AML1A	SYNPO2L
AML1A	TARBP1
AML1A	TARS
AML1A	TBC1D2
AML1A	TBC1D21
AML1A	TBCE
AML1A	TCAP
AML1A	TCF4
AML1A	THBS1
AML1A	THRA
AML1A	THSD7B
AML1A	TIAL1
AML1A	TM4SF1
AML1A	TMEM99
AML1A	TNS4
AML1A	TOMM20
AML1A	TOP2A
AML1A	TP63
AML1A	TPRG1
AML1A	TPRXL
AML1A	TRAM1
AML1A	TRIM14
AML1A	TRIM32
AML1A	TRMT1L
AML1A	TSHB
AML1A	TTC18
AML1A	U2AF1
AML1A	UBAP2
AML1A	UBE2N
AML1A	UNC45A
AML1A	UNK
AML1A	USP44
AML1A	UVSSA
AML1A	VANGL1
AML1A	VPS52
AML1A	WDR4
AML1A	WFDC10B
AML1A	WFDC2
AML1A	WFDC3
AML1A	WIPF2
AML1A	WNT16
AML1A	XPO4
AML1A	ZBTB7C
AML1A	ZC3H12C
AML1A	ZCCHC8
AML1A	ZFR
AML1A	ZFYVE20
AML1A	ZNF140
AML1A	ZNF217
AML1A	ZNF277
AP1	A2M
AP1	A2ML1
AP1	A4GALT
AP1	AAAS
AP1	AACS
AP1	AADAT
AP1	AAGAB
AP1	AAK1
AP1	AANAT
AP1	AARS
AP1	AARS2
AP1	AASDH
AP1	AASDHPPT
AP1	AASS
AP1	AATK
AP1	ABAT
AP1	ABCA1
AP1	ABCA10
AP1	ABCA13
AP1	ABCA2
AP1	ABCA3
AP1	ABCA4
AP1	ABCA6
AP1	ABCA8
AP1	ABCA9
AP1	ABCB10
AP1	ABCB4
AP1	ABCB5
AP1	ABCB6
AP1	ABCB8
AP1	ABCB9
AP1	ABCC1
AP1	ABCC10
AP1	ABCC11
AP1	ABCC2
AP1	ABCC3
AP1	ABCC4
AP1	ABCC5
AP1	ABCE1
AP1	ABCF1
AP1	ABCF2
AP1	ABCF3
AP1	ABCG1
AP1	ABCG2
AP1	ABCG4
AP1	ABCG5
AP1	ABHD10
AP1	ABHD12
AP1	ABHD12B
AP1	ABHD14B
AP1	ABHD15
AP1	ABHD16A
AP1	ABHD2
AP1	ABHD3
AP1	ABHD4
AP1	ABHD5
AP1	ABHD6
AP1	ABHD8
AP1	ABI2
AP1	ABI3
AP1	ABI3BP
AP1	ABL1
AP1	ABL2
AP1	ABLIM1
AP1	ABLIM2
AP1	ABLIM3
AP1	ABP1
AP1	ABR
AP1	ABT1
AP1	ABTB1
AP1	ABTB2
AP1	AC002310.13
AP1	AC002365.1
AP1	AC002472.13
AP1	AC003101.1
AP1	AC003102.1
AP1	AC004381.6
AP1	AC005481.5
AP1	AC005493.1
AP1	AC005544.1
AP1	AC005606.1
AP1	AC006449.1
AP1	AC007390.5
AP1	AC007401.2
AP1	AC007956.1
AP1	AC008271.1
AP1	AC009065.1
AP1	AC009403.2
AP1	AC009892.10
AP1	AC010536.1
AP1	AC011239.1
AP1	AC011366.3
AP1	AC011500.1
AP1	AC012215.1
AP1	AC012313.1
AP1	AC015989.1
AP1	AC016182.1
AP1	AC016251.1
AP1	AC016722.2
AP1	AC016745.1
AP1	AC017104.2
AP1	AC018816.3
AP1	AC019206.1
AP1	AC021218.2
AP1	AC021860.1
AP1	AC022431.2
AP1	AC022532.1
AP1	AC023469.1
AP1	AC023590.1
AP1	AC024940.1
AP1	AC025278.1
AP1	AC025287.1
AP1	AC026310.1
AP1	AC061975.10
AP1	AC061992.1
AP1	AC064874.1
AP1	AC069368.3
AP1	AC073043.2
AP1	AC073082.1
AP1	AC073346.2
AP1	AC073528.1
AP1	AC073624.1
AP1	AC079135.1
AP1	AC079210.1
AP1	AC079341.1
AP1	AC079354.1
AP1	AC083862.1
AP1	AC087477.1
AP1	AC087645.1
AP1	AC091801.1
AP1	AC092171.1
AP1	AC092675.3
AP1	AC093323.1
AP1	AC093726.4
AP1	AC093726.6
AP1	AC099552.4
AP1	AC103702.1
AP1	AC104667.3
AP1	AC104809.3
AP1	AC105020.1
AP1	AC106722.1
AP1	AC110619.2
AP1	AC111177.1
AP1	AC111200.1
AP1	AC112721.1
AP1	AC114783.1
AP1	AC117834.1
AP1	AC119673.1
AP1	AC126614.1
AP1	AC129492.6
AP1	AC130352.1
AP1	AC132186.1
AP1	AC132216.1
AP1	AC132872.2
AP1	AC138655.1
AP1	ACAA1
AP1	ACAA2
AP1	ACACA
AP1	ACAD10
AP1	ACAD8
AP1	ACAD9
AP1	ACADVL
AP1	ACAP2
AP1	ACAT1
AP1	ACBD4
AP1	ACBD6
AP1	ACCS
AP1	ACD
AP1	ACE
AP1	ACE2
AP1	ACER3
AP1	ACHE
AP1	ACIN1
AP1	ACLY
AP1	ACN9
AP1	ACO1
AP1	ACO2
AP1	ACOT12
AP1	ACOT2
AP1	ACOT7
AP1	ACOT8
AP1	ACOT9
AP1	ACOX2
AP1	ACOX3
AP1	ACP1
AP1	ACP2
AP1	ACP5
AP1	ACSBG1
AP1	ACSBG2
AP1	ACSF2
AP1	ACSF3
AP1	ACSL1
AP1	ACSL3
AP1	ACSL4
AP1	ACSL6
AP1	ACSM3
AP1	ACSS2
AP1	ACTA1
AP1	ACTA2
AP1	ACTB
AP1	ACTC1
AP1	ACTG1
AP1	ACTG2
AP1	ACTL6A
AP1	ACTL7A
AP1	ACTN1
AP1	ACTN2
AP1	ACTN4
AP1	ACTR10
AP1	ACTR2
AP1	ACTR3
AP1	ACTR3B
AP1	ACTR3C
AP1	ACTR5
AP1	ACTR6
AP1	ACTR8
AP1	ACVR1
AP1	ACVR1B
AP1	ACVR1C
AP1	ACVR2A
AP1	ACVR2B
AP1	ACVRL1
AP1	ACY1
AP1	ACYP1
AP1	ADA
AP1	ADAD1
AP1	ADAD2
AP1	ADAM10
AP1	ADAM11
AP1	ADAM17
AP1	ADAM19
AP1	ADAM21
AP1	ADAM22
AP1	ADAM23
AP1	ADAM28
AP1	ADAM29
AP1	ADAM32
AP1	ADAM33
AP1	ADAM8
AP1	ADAM9
AP1	ADAMDEC1
AP1	ADAMTS1
AP1	ADAMTS12
AP1	ADAMTS14
AP1	ADAMTS16
AP1	ADAMTS17
AP1	ADAMTS18
AP1	ADAMTS2
AP1	ADAMTS20
AP1	ADAMTS4
AP1	ADAMTS5
AP1	ADAMTS6
AP1	ADAMTS7
AP1	ADAMTS8
AP1	ADAMTSL1
AP1	ADAMTSL2
AP1	ADAMTSL3
AP1	ADAMTSL4
AP1	ADAMTSL5
AP1	ADAP1
AP1	ADAR
AP1	ADARB1
AP1	ADAT1
AP1	ADAT2
AP1	ADAT3
AP1	ADC
AP1	ADCK1
AP1	ADCK2
AP1	ADCK3
AP1	ADCK4
AP1	ADCK5
AP1	ADCY1
AP1	ADCY10
AP1	ADCY2
AP1	ADCY3
AP1	ADCY4
AP1	ADCY5
AP1	ADCY7
AP1	ADCY8
AP1	ADCYAP1R1
AP1	ADD1
AP1	ADD2
AP1	ADD3
AP1	ADH1A
AP1	ADH1B
AP1	ADH4
AP1	ADH5
AP1	ADH6
AP1	ADH7
AP1	ADI1
AP1	ADIPOQ
AP1	ADIPOR1
AP1	ADIPOR2
AP1	ADK
AP1	ADM
AP1	ADNP
AP1	ADO
AP1	ADORA1
AP1	ADORA2A
AP1	ADORA2B
AP1	ADORA3
AP1	ADPGK
AP1	ADPRHL1
AP1	ADRA1A
AP1	ADRA1B
AP1	ADRA1D
AP1	ADRA2C
AP1	ADRB1
AP1	ADRB2
AP1	ADRB3
AP1	ADRBK1
AP1	ADRBK2
AP1	ADRM1
AP1	ADSL
AP1	ADSS
AP1	AE000662.92
AP1	AEBP2
AP1	AEN
AP1	AF165138.7
AP1	AFAP1
AP1	AFAP1L1
AP1	AFAP1L2
AP1	AFF1
AP1	AFF3
AP1	AFF4
AP1	AFG3L2
AP1	AFMID
AP1	AFP
AP1	AFTPH
AP1	AGA
AP1	AGAP1
AP1	AGAP2
AP1	AGAP3
AP1	AGAP4
AP1	AGBL2
AP1	AGBL3
AP1	AGBL4
AP1	AGBL5
AP1	AGER
AP1	AGFG1
AP1	AGGF1
AP1	AGK
AP1	AGL
AP1	AGPAT3
AP1	AGPAT4
AP1	AGPAT5
AP1	AGPAT6
AP1	AGPAT9
AP1	AGPS
AP1	AGRN
AP1	AGTPBP1
AP1	AGTRAP
AP1	AHCTF1
AP1	AHCY
AP1	AHCYL1
AP1	AHCYL2
AP1	AHDC1
AP1	AHI1
AP1	AHNAK
AP1	AHNAK2
AP1	AHR
AP1	AHSA1
AP1	AHSA2
AP1	AICDA
AP1	AIDA
AP1	AIF1
AP1	AIF1L
AP1	AIFM3
AP1	AIG1
AP1	AIM1
AP1	AIM1L
AP1	AIPL1
AP1	AIRE
AP1	AJAP1
AP1	AK1
AP1	AK2
AP1	AK4
AP1	AK5
AP1	AKAP1
AP1	AKAP11
AP1	AKAP12
AP1	AKAP13
AP1	AKAP14
AP1	AKAP2
AP1	AKAP5
AP1	AKAP6
AP1	AKAP7
AP1	AKAP9
AP1	AKD1
AP1	AKIP1
AP1	AKIRIN1
AP1	AKIRIN2
AP1	AKNA
AP1	AKNAD1
AP1	AKR1A1
AP1	AKR1B1
AP1	AKR1B10
AP1	AKR1B15
AP1	AKR1C1
AP1	AKR1C3
AP1	AKR1C4
AP1	AKR1CL1
AP1	AKR1E2
AP1	AKR7A2
AP1	AKR7A3
AP1	AKT1
AP1	AKT1S1
AP1	AKT3
AP1	AKTIP
AP1	AL031590.1
AP1	AL031666.2
AP1	AL033381.1
AP1	AL035681.1
AP1	AL049836.1
AP1	AL049840.1
AP1	AL109659.1
AP1	AL117190.2
AP1	AL117190.3
AP1	AL117340.1
AP1	AL121963.1
AP1	AL132989.1
AP1	AL133216.1
AP1	AL136218.1
AP1	AL137026.1
AP1	AL137145.1
AP1	AL138815.1
AP1	AL139147.1
AP1	AL162407.1
AP1	AL162431.1
AP1	AL353583.1
AP1	AL354898.1
AP1	AL355149.2
AP1	AL356356.1
AP1	AL359878.1
AP1	AL365202.1
AP1	AL589765.1
AP1	AL590483.1
AP1	AL591025.1
AP1	AL591845.1
AP1	AL603965.1
AP1	ALAD
AP1	ALAS1
AP1	ALCAM
AP1	ALDH1A1
AP1	ALDH1A2
AP1	ALDH1A3
AP1	ALDH1B1
AP1	ALDH1L1
AP1	ALDH1L2
AP1	ALDH3A2
AP1	ALDH4A1
AP1	ALDH6A1
AP1	ALDH7A1
AP1	ALDH9A1
AP1	ALDOA
AP1	ALDOC
AP1	ALG10B
AP1	ALG11
AP1	ALG14
AP1	ALG2
AP1	ALG3
AP1	ALG5
AP1	ALG6
AP1	ALG8
AP1	ALK
AP1	ALKBH3
AP1	ALKBH8
AP1	ALLC
AP1	ALMS1
AP1	ALOX12
AP1	ALOX15B
AP1	ALOXE3
AP1	ALPK1
AP1	ALPK2
AP1	ALPL
AP1	ALPP
AP1	ALS2
AP1	ALS2CL
AP1	ALS2CR12
AP1	ALS2CR8
AP1	ALX1
AP1	ALX3
AP1	AMACR
AP1	AMBP
AP1	AMD1
AP1	AMDHD1
AP1	AMELX
AP1	AMFR
AP1	AMHR2
AP1	AMICA1
AP1	AMIGO1
AP1	AMIGO2
AP1	AMMECR1
AP1	AMN
AP1	AMN1
AP1	AMOT
AP1	AMOTL1
AP1	AMOTL2
AP1	AMPD1
AP1	AMPD2
AP1	AMPD3
AP1	AMZ2
AP1	ANAPC1
AP1	ANAPC10
AP1	ANAPC11
AP1	ANAPC15
AP1	ANAPC16
AP1	ANAPC4
AP1	ANAPC5
AP1	ANAPC7
AP1	ANG
AP1	ANGEL1
AP1	ANGEL2
AP1	ANGPT1
AP1	ANGPTL3
AP1	ANGPTL5
AP1	ANGPTL7
AP1	ANK1
AP1	ANK2
AP1	ANK3
AP1	ANKAR
AP1	ANKDD1A
AP1	ANKH
AP1	ANKHD1
AP1	ANKIB1
AP1	ANKK1
AP1	ANKMY1
AP1	ANKRA2
AP1	ANKRD1
AP1	ANKRD10
AP1	ANKRD11
AP1	ANKRD12
AP1	ANKRD13B
AP1	ANKRD13C
AP1	ANKRD16
AP1	ANKRD17
AP1	ANKRD18A
AP1	ANKRD18B
AP1	ANKRD2
AP1	ANKRD22
AP1	ANKRD24
AP1	ANKRD28
AP1	ANKRD29
AP1	ANKRD30A
AP1	ANKRD30BL
AP1	ANKRD33
AP1	ANKRD33B
AP1	ANKRD34C
AP1	ANKRD36BP1
AP1	ANKRD39
AP1	ANKRD40
AP1	ANKRD44
AP1	ANKRD46
AP1	ANKRD49
AP1	ANKRD50
AP1	ANKRD53
AP1	ANKRD54
AP1	ANKRD55
AP1	ANKRD6
AP1	ANKRD61
AP1	ANKRD9
AP1	ANKS1A
AP1	ANKS6
AP1	ANKZF1
AP1	ANLN
AP1	ANO1
AP1	ANO10
AP1	ANO3
AP1	ANO4
AP1	ANO6
AP1	ANO9
AP1	ANP32A
AP1	ANP32B
AP1	ANP32E
AP1	ANPEP
AP1	ANTXR1
AP1	ANTXR2
AP1	ANXA1
AP1	ANXA11
AP1	ANXA2
AP1	ANXA3
AP1	ANXA4
AP1	ANXA5
AP1	ANXA7
AP1	ANXA8
AP1	ANXA8L2
AP1	ANXA9
AP1	AOX1
AP1	AP000679.2
AP1	AP000688.1
AP1	AP001362.1
AP1	AP001468.1
AP1	AP001631.10
AP1	AP001885.1
AP1	AP002348.1
AP1	AP002884.2
AP1	AP003068.23
AP1	AP005482.1
AP1	AP006621.5
AP1	AP1S2
AP1	AP1S3
AP1	AP2B1
AP1	AP2M1
AP1	AP3B1
AP1	AP3B2
AP1	AP3M1
AP1	AP3M2
AP1	AP3S1
AP1	AP3S2
AP1	AP4B1
AP1	AP4E1
AP1	AP4M1
AP1	AP4S1
AP1	AP5B1
AP1	AP5M1
AP1	APBA1
AP1	APBB1IP
AP1	APBB2
AP1	APC
AP1	APC2
AP1	APCDD1
AP1	APCDD1L
AP1	APH1A
AP1	APH1B
AP1	API5
AP1	APIP
AP1	APITD1
AP1	APITD1-CORT
AP1	APLF
AP1	APLNR
AP1	APLP2
AP1	APOA1
AP1	APOA2
AP1	APOA5
AP1	APOBEC3B
AP1	APOBEC3F
AP1	APOBEC4
AP1	APOBR
AP1	APOC3
AP1	APOH
AP1	APOL1
AP1	APOL2
AP1	APOL4
AP1	APOL5
AP1	APOL6
AP1	APOLD1
AP1	APOM
AP1	APOO
AP1	APOOL
AP1	APOPT1
AP1	APP
AP1	APPL1
AP1	APPL2
AP1	APRT
AP1	APTX
AP1	AQP1
AP1	AQP3
AP1	AQP4
AP1	AQP6
AP1	AQP7
AP1	AQP9
AP1	AQR
AP1	AR
AP1	ARAF
AP1	ARAP1
AP1	ARAP2
AP1	ARAP3
AP1	AREG
AP1	ARF1
AP1	ARF3
AP1	ARF4
AP1	ARF5
AP1	ARF6
AP1	ARFGAP1
AP1	ARFGEF1
AP1	ARFGEF2
AP1	ARFIP1
AP1	ARG1
AP1	ARG2
AP1	ARGLU1
AP1	ARHGAP10
AP1	ARHGAP11A
AP1	ARHGAP12
AP1	ARHGAP15
AP1	ARHGAP17
AP1	ARHGAP18
AP1	ARHGAP20
AP1	ARHGAP21
AP1	ARHGAP22
AP1	ARHGAP23
AP1	ARHGAP25
AP1	ARHGAP26
AP1	ARHGAP27
AP1	ARHGAP28
AP1	ARHGAP29
AP1	ARHGAP30
AP1	ARHGAP31
AP1	ARHGAP32
AP1	ARHGAP4
AP1	ARHGAP42
AP1	ARHGAP44
AP1	ARHGAP5
AP1	ARHGAP6
AP1	ARHGAP8
AP1	ARHGAP9
AP1	ARHGDIA
AP1	ARHGDIB
AP1	ARHGDIG
AP1	ARHGEF1
AP1	ARHGEF10L
AP1	ARHGEF12
AP1	ARHGEF17
AP1	ARHGEF18
AP1	ARHGEF19
AP1	ARHGEF28
AP1	ARHGEF33
AP1	ARHGEF37
AP1	ARHGEF38
AP1	ARHGEF40
AP1	ARHGEF5
AP1	ARHGEF6
AP1	ARHGEF7
AP1	ARHGEF9
AP1	ARID1A
AP1	ARID1B
AP1	ARID2
AP1	ARID3B
AP1	ARID4A
AP1	ARID4B
AP1	ARID5A
AP1	ARID5B
AP1	ARL1
AP1	ARL11
AP1	ARL13B
AP1	ARL14
AP1	ARL15
AP1	ARL16
AP1	ARL2
AP1	ARL2BP
AP1	ARL4A
AP1	ARL4C
AP1	ARL4D
AP1	ARL5A
AP1	ARL5B
AP1	ARL5C
AP1	ARL6IP1
AP1	ARL6IP6
AP1	ARL8A
AP1	ARL9
AP1	ARMC1
AP1	ARMC3
AP1	ARMC4
AP1	ARMC5
AP1	ARMC7
AP1	ARMC8
AP1	ARMC9
AP1	ARNT
AP1	ARNT2
AP1	ARNTL
AP1	ARNTL2
AP1	ARPC1A
AP1	ARPC1B
AP1	ARPC2
AP1	ARPC5L
AP1	ARPP19
AP1	ARPP21
AP1	ARRB1
AP1	ARRB2
AP1	ARRDC1
AP1	ARRDC3
AP1	ARRDC4
AP1	ARSB
AP1	ARSJ
AP1	ARTN
AP1	ARX
AP1	ASAH1
AP1	ASAH2C
AP1	ASAP1
AP1	ASAP2
AP1	ASAP3
AP1	ASB1
AP1	ASB13
AP1	ASB14
AP1	ASB16
AP1	ASB18
AP1	ASB2
AP1	ASB4
AP1	ASB5
AP1	ASB8
AP1	ASB9
AP1	ASCC1
AP1	ASCC2
AP1	ASCC3
AP1	ASCL1
AP1	ASGR1
AP1	ASGR2
AP1	ASH2L
AP1	ASNA1
AP1	ASNS
AP1	ASPHD2
AP1	ASPM
AP1	ASPN
AP1	ASPSCR1
AP1	ASS1
AP1	ASTE1
AP1	ASTL
AP1	ASTN1
AP1	ASTN2
AP1	ASXL1
AP1	ASXL2
AP1	ATAD2
AP1	ATAD2B
AP1	ATAD3A
AP1	ATAD3B
AP1	ATAD5
AP1	ATAT1
AP1	ATE1
AP1	ATF2
AP1	ATF3
AP1	ATF4
AP1	ATF6
AP1	ATF7
AP1	ATF7IP
AP1	ATF7IP2
AP1	ATG12
AP1	ATG13
AP1	ATG16L1
AP1	ATG16L2
AP1	ATG2A
AP1	ATG2B
AP1	ATG3
AP1	ATG4B
AP1	ATG4D
AP1	ATG5
AP1	ATG7
AP1	ATG9A
AP1	ATIC
AP1	ATL1
AP1	ATL2
AP1	ATL3
AP1	ATM
AP1	ATMIN
AP1	ATN1
AP1	ATOH8
AP1	ATOX1
AP1	ATP10B
AP1	ATP10D
AP1	ATP11B
AP1	ATP11C
AP1	ATP12A
AP1	ATP13A2
AP1	ATP13A3
AP1	ATP13A4
AP1	ATP13A5
AP1	ATP1A1
AP1	ATP1A1OS
AP1	ATP1A2
AP1	ATP1A3
AP1	ATP1A4
AP1	ATP1B1
AP1	ATP1B2
AP1	ATP1B3
AP1	ATP2A2
AP1	ATP2B1
AP1	ATP2B2
AP1	ATP2B3
AP1	ATP2B4
AP1	ATP2C1
AP1	ATP2C2
AP1	ATP5A1
AP1	ATP5C1
AP1	ATP5D
AP1	ATP5EP2
AP1	ATP5F1
AP1	ATP5G1
AP1	ATP5G3
AP1	ATP5H
AP1	ATP5I
AP1	ATP5J
AP1	ATP5J2
AP1	ATP5J2-PTCD1
AP1	ATP5O
AP1	ATP5S
AP1	ATP6AP1L
AP1	ATP6AP2
AP1	ATP6V0A2
AP1	ATP6V0D2
AP1	ATP6V1A
AP1	ATP6V1B1
AP1	ATP6V1C1
AP1	ATP6V1C2
AP1	ATP6V1D
AP1	ATP6V1G1
AP1	ATP6V1G2
AP1	ATP6V1G3
AP1	ATP6V1H
AP1	ATP7B
AP1	ATP8A1
AP1	ATP8A2
AP1	ATP8B1
AP1	ATP8B2
AP1	ATP8B3
AP1	ATP9A
AP1	ATP9B
AP1	ATPAF1
AP1	ATPAF2
AP1	ATPBD4
AP1	ATR
AP1	ATRIP
AP1	ATXN1
AP1	ATXN10
AP1	ATXN2L
AP1	ATXN3
AP1	ATXN7
AP1	ATXN7L1
AP1	ATXN7L2
AP1	AUH
AP1	AUNIP
AP1	AURKA
AP1	AURKB
AP1	AVEN
AP1	AXIN1
AP1	AXIN2
AP1	AXL
AP1	AZGP1
AP1	AZI1
AP1	AZI2
AP1	AZIN1
AP1	AZU1
AP1	B2M
AP1	B3GALNT1
AP1	B3GALNT2
AP1	B3GALT1
AP1	B3GALT5
AP1	B3GALTL
AP1	B3GAT1
AP1	B3GNT1
AP1	B3GNT2
AP1	B3GNT5
AP1	B3GNT7
AP1	B4GALNT1
AP1	B4GALNT2
AP1	B4GALNT3
AP1	B4GALT1
AP1	B4GALT2
AP1	B4GALT3
AP1	B4GALT4
AP1	B4GALT5
AP1	B4GALT6
AP1	B4GALT7
AP1	B9D2
AP1	BAALC
AP1	BABAM1
AP1	BACE1
AP1	BACE2
AP1	BACH1
AP1	BACH2
AP1	BAG1
AP1	BAG2
AP1	BAG3
AP1	BAG5
AP1	BAG6
AP1	BAHCC1
AP1	BAHD1
AP1	BAI1
AP1	BAI2
AP1	BAI3
AP1	BAIAP2
AP1	BAIAP2L1
AP1	BAIAP3
AP1	BAMBI
AP1	BANF1
AP1	BANK1
AP1	BANP
AP1	BAP1
AP1	BARHL2
AP1	BARX2
AP1	BASP1
AP1	BATF
AP1	BAZ1A
AP1	BAZ1B
AP1	BAZ2A
AP1	BAZ2B
AP1	BBC3
AP1	BBIP1
AP1	BBOX1
AP1	BBS10
AP1	BBS2
AP1	BBS5
AP1	BBS7
AP1	BBX
AP1	BCAN
AP1	BCAP29
AP1	BCAP31
AP1	BCAR1
AP1	BCAR3
AP1	BCAS1
AP1	BCAS2
AP1	BCAS3
AP1	BCAS4
AP1	BCAT1
AP1	BCDIN3D
AP1	BCHE
AP1	BCKDHA
AP1	BCKDHB
AP1	BCKDK
AP1	BCL10
AP1	BCL11A
AP1	BCL11B
AP1	BCL2A1
AP1	BCL2L1
AP1	BCL2L10
AP1	BCL2L11
AP1	BCL2L2
AP1	BCL2L2-PABPN1
AP1	BCL3
AP1	BCL6
AP1	BCL7B
AP1	BCL7C
AP1	BCL9
AP1	BCL9L
AP1	BCLAF1
AP1	BCMO1
AP1	BCO2
AP1	BCOR
AP1	BCR
AP1	BCS1L
AP1	BDH1
AP1	BDKRB1
AP1	BDKRB2
AP1	BDNF
AP1	BDP1
AP1	BEGAIN
AP1	BEND3
AP1	BEND4
AP1	BEND5
AP1	BEND6
AP1	BEND7
AP1	BEST1
AP1	BEST3
AP1	BFAR
AP1	BFSP1
AP1	BHLHE40
AP1	BHLHE41
AP1	BICC1
AP1	BICD1
AP1	BID
AP1	BIN1
AP1	BIN2
AP1	BIN3
AP1	BIRC2
AP1	BIRC5
AP1	BIRC6
AP1	BIRC7
AP1	BLCAP
AP1	BLID
AP1	BLM
AP1	BLMH
AP1	BLOC1S2
AP1	BLOC1S5
AP1	BLVRA
AP1	BLVRB
AP1	BLZF1
AP1	BMF
AP1	BMI1
AP1	BMP1
AP1	BMP10
AP1	BMP2
AP1	BMP2K
AP1	BMP3
AP1	BMP4
AP1	BMP5
AP1	BMP6
AP1	BMP7
AP1	BMPER
AP1	BMPR1B
AP1	BMPR2
AP1	BMS1
AP1	BMX
AP1	BNC1
AP1	BNC2
AP1	BNIP1
AP1	BNIP2
AP1	BNIP3
AP1	BNIP3L
AP1	BNIPL
AP1	BOC
AP1	BOD1
AP1	BOLA3
AP1	BPGM
AP1	BPHL
AP1	BPIFC
AP1	BPNT1
AP1	BPTF
AP1	BRAF
AP1	BRCA1
AP1	BRCA2
AP1	BRD2
AP1	BRD4
AP1	BRD7
AP1	BRD8
AP1	BRD9
AP1	BRF1
AP1	BRI3
AP1	BRI3BP
AP1	BRIP1
AP1	BRIX1
AP1	BROX
AP1	BRPF3
AP1	BRSK1
AP1	BSCL2
AP1	BSDC1
AP1	BSG
AP1	BSND
AP1	BST2
AP1	BSX
AP1	BTAF1
AP1	BTBD1
AP1	BTBD10
AP1	BTBD11
AP1	BTBD16
AP1	BTBD17
AP1	BTBD18
AP1	BTBD19
AP1	BTBD3
AP1	BTBD7
AP1	BTBD9
AP1	BTD
AP1	BTF3
AP1	BTF3L4
AP1	BTG1
AP1	BTG2
AP1	BTG3
AP1	BTLA
AP1	BTN1A1
AP1	BTN2A1
AP1	BTN2A2
AP1	BTN3A1
AP1	BTN3A2
AP1	BTN3A3
AP1	BTNL2
AP1	BTNL9
AP1	BTRC
AP1	BUB1
AP1	BUB1B
AP1	BUB3
AP1	BUD31
AP1	BVES
AP1	BYSL
AP1	BZRAP1
AP1	BZW1
AP1	BZW2
AP1	C10orf10
AP1	C10orf107
AP1	C10orf11
AP1	C10orf112
AP1	C10orf114
AP1	C10orf115
AP1	C10orf118
AP1	C10orf12
AP1	C10orf35
AP1	C10orf54
AP1	C10orf55
AP1	C10orf67
AP1	C10orf68
AP1	C10orf76
AP1	C10orf82
AP1	C10orf85
AP1	C10orf88
AP1	C10orf95
AP1	C10orf99
AP1	C11orf16
AP1	C11orf24
AP1	C11orf30
AP1	C11orf44
AP1	C11orf45
AP1	C11orf48
AP1	C11orf49
AP1	C11orf52
AP1	C11orf54
AP1	C11orf58
AP1	C11orf63
AP1	C11orf65
AP1	C11orf68
AP1	C11orf70
AP1	C11orf71
AP1	C11orf73
AP1	C11orf75
AP1	C11orf83
AP1	C11orf87
AP1	C11orf91
AP1	C11orf92
AP1	C12orf10
AP1	C12orf23
AP1	C12orf29
AP1	C12orf36
AP1	C12orf4
AP1	C12orf49
AP1	C12orf5
AP1	C12orf55
AP1	C12orf56
AP1	C12orf63
AP1	C12orf65
AP1	C12orf70
AP1	C12orf71
AP1	C12orf73
AP1	C12orf74
AP1	C12orf75
AP1	C12orf76
AP1	C14orf101
AP1	C14orf105
AP1	C14orf142
AP1	C14orf159
AP1	C14orf164
AP1	C14orf166
AP1	C14orf166B
AP1	C14orf177
AP1	C14orf180
AP1	C14orf182
AP1	C14orf183
AP1	C14orf2
AP1	C14orf23
AP1	C14orf28
AP1	C14orf37
AP1	C14orf39
AP1	C14orf64
AP1	C14orf80
AP1	C15orf32
AP1	C15orf38
AP1	C15orf39
AP1	C15orf48
AP1	C15orf52
AP1	C15orf53
AP1	C15orf54
AP1	C15orf56
AP1	C15orf59
AP1	C15orf60
AP1	C15orf61
AP1	C15orf62
AP1	C16orf52
AP1	C16orf54
AP1	C16orf58
AP1	C16orf62
AP1	C16orf72
AP1	C16orf74
AP1	C16orf93
AP1	C17orf100
AP1	C17orf103
AP1	C17orf104
AP1	C17orf105
AP1	C17orf51
AP1	C17orf53
AP1	C17orf58
AP1	C17orf62
AP1	C17orf64
AP1	C17orf67
AP1	C17orf70
AP1	C17orf74
AP1	C17orf75
AP1	C17orf78
AP1	C17orf82
AP1	C17orf89
AP1	C17orf96
AP1	C17orf99
AP1	C18orf21
AP1	C18orf25
AP1	C18orf32
AP1	C18orf54
AP1	C18orf8
AP1	C19orf10
AP1	C19orf12
AP1	C19orf26
AP1	C19orf33
AP1	C19orf38
AP1	C19orf40
AP1	C19orf45
AP1	C19orf54
AP1	C19orf55
AP1	C19orf57
AP1	C19orf59
AP1	C19orf66
AP1	C19orf70
AP1	C1D
AP1	C1GALT1
AP1	C1ORF220
AP1	C1QB
AP1	C1QBP
AP1	C1QL1
AP1	C1QL4
AP1	C1QTNF2
AP1	C1QTNF3
AP1	C1QTNF4
AP1	C1QTNF5
AP1	C1QTNF6
AP1	C1QTNF7
AP1	C1RL
AP1	C1S
AP1	C1orf100
AP1	C1orf101
AP1	C1orf105
AP1	C1orf106
AP1	C1orf110
AP1	C1orf112
AP1	C1orf114
AP1	C1orf116
AP1	C1orf122
AP1	C1orf123
AP1	C1orf131
AP1	C1orf132
AP1	C1orf137
AP1	C1orf141
AP1	C1orf145
AP1	C1orf147
AP1	C1orf148
AP1	C1orf162
AP1	C1orf167
AP1	C1orf172
AP1	C1orf177
AP1	C1orf180
AP1	C1orf185
AP1	C1orf186
AP1	C1orf198
AP1	C1orf200
AP1	C1orf204
AP1	C1orf21
AP1	C1orf213
AP1	C1orf220
AP1	C1orf226
AP1	C1orf227
AP1	C1orf228
AP1	C1orf27
AP1	C1orf35
AP1	C1orf43
AP1	C1orf51
AP1	C1orf54
AP1	C1orf61
AP1	C1orf63
AP1	C1orf64
AP1	C1orf68
AP1	C1orf74
AP1	C1orf85
AP1	C1orf87
AP1	C1orf95
AP1	C2
AP1	C20orf111
AP1	C20orf112
AP1	C20orf118
AP1	C20orf144
AP1	C20orf166
AP1	C20orf196
AP1	C20orf202
AP1	C20orf26
AP1	C20orf27
AP1	C20orf62
AP1	C20orf85
AP1	C21orf119
AP1	C21orf2
AP1	C21orf33
AP1	C21orf37
AP1	C21orf49
AP1	C21orf54
AP1	C21orf58
AP1	C21orf62
AP1	C21orf7
AP1	C21orf91
AP1	C22orf23
AP1	C22orf24
AP1	C22orf39
AP1	C2CD2
AP1	C2CD2L
AP1	C2CD3
AP1	C2CD4A
AP1	C2CD4B
AP1	C2CD4C
AP1	C2CD4D
AP1	C2orf16
AP1	C2orf42
AP1	C2orf43
AP1	C2orf44
AP1	C2orf47
AP1	C2orf48
AP1	C2orf49
AP1	C2orf50
AP1	C2orf54
AP1	C2orf61
AP1	C2orf66
AP1	C2orf68
AP1	C2orf69
AP1	C2orf70
AP1	C2orf72
AP1	C2orf74
AP1	C2orf76
AP1	C2orf81
AP1	C2orf88
AP1	C2orf91
AP1	C3
AP1	C3AR1
AP1	C3orf14
AP1	C3orf17
AP1	C3orf20
AP1	C3orf35
AP1	C3orf36
AP1	C3orf37
AP1	C3orf38
AP1	C3orf52
AP1	C3orf55
AP1	C3orf58
AP1	C3orf65
AP1	C3orf67
AP1	C3orf70
AP1	C3orf72
AP1	C3orf79
AP1	C4A
AP1	C4orf17
AP1	C4orf19
AP1	C4orf21
AP1	C4orf22
AP1	C4orf26
AP1	C4orf27
AP1	C4orf32
AP1	C4orf33
AP1	C4orf36
AP1	C4orf40
AP1	C4orf45
AP1	C4orf46
AP1	C4orf48
AP1	C4orf51
AP1	C4orf6
AP1	C5
AP1	C5orf15
AP1	C5orf20
AP1	C5orf22
AP1	C5orf24
AP1	C5orf28
AP1	C5orf30
AP1	C5orf34
AP1	C5orf42
AP1	C5orf46
AP1	C5orf50
AP1	C5orf51
AP1	C5orf52
AP1	C5orf56
AP1	C5orf64
AP1	C6
AP1	C6orf1
AP1	C6orf10
AP1	C6orf106
AP1	C6orf118
AP1	C6orf132
AP1	C6orf141
AP1	C6orf15
[truncated: 998,000+ more rows]
