# Supplementary material for: Identification of novel prostate cancer drivers using RegNetDriver: a framework for integration of genetic and epigenetic alterations with tissue-specific regulatory network
Source: Genome Biol. 2017 Jul 27;18:141. doi: 10.1186/s13059-017-1266-3 (PMC5530464; doi:10.1186/s13059-017-1266-3)
Supplement: Supplementary file 3 — This file includes Tables S1–S4. (XLSX 47 kb) [file 13059_2017_1266_MOESM3_ESM.xlsx]

## Sheet: Table S1
Table S1 List of 612 TFs in prostate regulatory network
	AHR
	ALX1
	ALX3
	ALX4
	AML1A
	AP1
	AR
	ARNT
	ARNTL
	ARP-1
	ARX
	ASCL2
	ATF1
	ATF2
	ATF3
	ATF4
	ATF7
	ATOH1
	BAPX1
	BARHL1
	BARHL2
	BARX1
	BARX2
	BATF
	BATF3
	BCL11A
	BCL3
	BCLAF1
	BHLHA15
	BHLHB3
	BHLHE22
	BHLHE23
	BHLHE40
	BHLHE41
	BRACHYURY
	BRCA1
	BSX
	CART1
	CCNT2
	CDP
	CDP-CR1
	CDP-CR3
	CDX1
	CDX2
	CEBP
	CEBPA
	CEBPB
	CEBPD
	CEBPE
	CEBPG
	CENPB
	CHD2
	CLOCK
	COMP1
	CPEB1
	CPHX
	CREB1
	CREB3
	CREB3L1
	CREB3L2
	CREB5
	CRX
	CTCF
	CTCFL
	CUTL1
	CUX1
	CUX2
	DBP
	DBX1
	DBX2
	DLX1
	DLX2
	DLX3
	DLX4
	DLX5
	DLX6
	DMBX1
	DOBOX4
	DOBOX5
	DPRX
	DRGX
	DUXA
	DUXL
	E2F1
	E2F2
	E2F3
	E2F4
	E2F6
	E2F7
	E2F8
	E47
	E4BP4
	EBF1
	EGR1
	EGR2
	EGR3
	EGR4
	EHF
	ELF1
	ELF3
	ELF4
	ELF5
	ELK1
	ELK3
	ELK4
	EMX1
	EMX2
	EN1
	EN2
	EOMES
	EP300
	ERF
	ERG
	ESR1
	ESRRA
	ESRRB
	ESRRG
	ESX1
	ETS1
	ETS2
	ETV1
	ETV2
	ETV3
	ETV4
	ETV5
	ETV6
	EVI-1
	EVX1
	EVX2
	FEV
	FIGLA
	FLI1
	FOS
	FOSL1
	FOXA1
	FOXA2
	FOXB1
	FOXC1
	FOXC2
	FOXD1
	FOXD2
	FOXD3
	FOXF1A
	FOXF2
	FOXG1
	FOXI1
	FOXJ2
	FOXJ3
	FOXK1
	FOXL1
	FOXO1
	FOXO3
	FOXO4
	FOXO6
	FOXP3
	FOXQ1
	GABP
	GABPA
	GATA
	GATA1
	GATA2
	GATA3
	GATA4
	GATA5
	GBX1
	GBX2
	GCM1
	GCM2
	GFI1
	GLI2
	GLIS1
	GLIS2
	GLIS3
	GMEB2
	GRHL1
	GSC
	GSC2
	GSH2
	GSX1
	GSX2
	GTF3C2
	HAND1
	HDAC2
	HEN1
	HES7
	HESX1
	HEY1
	HEY2
	HIC1
	HIC2
	HINFP1
	HLF
	HLX1
	HMBOX1
	HMGN3
	HMX1
	HMX2
	HMX3
	HNF1
	HNF1A
	HNF1B
	HNF4
	HNF4A
	HNF4G
	HOMEZ
	HOXA1
	HOXA10
	HOXA11
	HOXA13
	HOXA2
	HOXA3
	HOXA4
	HOXA5
	HOXA6
	HOXA7
	HOXA9
	HOXB13
	HOXB2
	HOXB3
	HOXB4
	HOXB5
	HOXB6
	HOXB7
	HOXC10
	HOXC11
	HOXC12
	HOXC13
	HOXC4
	HOXC5
	HOXC6
	HOXC8
	HOXC9
	HOXD1
	HOXD11
	HOXD12
	HOXD13
	HOXD3
	HOXD8
	HOXD9
	HSF1
	HSF2
	HSF4
	HSFY2
	ID4
	IK-1
	IK-2
	IK-3
	IPF1
	IRF1
	IRF2
	IRF3
	IRF4
	IRF5
	IRF7
	IRF8
	IRF9
	IRX2
	IRX3
	IRX4
	IRX5
	IRX6
	ISL2
	ISX
	JDP2
	JUN
	JUND
	JUNDM2
	KLF12
	KLF13
	KLF14
	KLF16
	KLF7
	LBX2
	LEF1
	LHX1
	LHX2
	LHX4
	LHX6
	LHX8
	LHX9
	LMO2-COMPLEX
	LMX1A
	LMX1B
	LYF-1
	MAFB
	MAFF
	MAFG
	MAFK
	MAX
	MEF2A
	MEF2B
	MEF2C
	MEF2D
	MEIS1
	MEIS2
	MEIS3
	MEOX1
	MEOX2
	MESP1
	MGA
	MIF-1
	MLX
	MLXIPL
	MNT
	MNX1
	MRG1
	MRG2
	MSC
	MSX1
	MSX2
	MSX3
	MTF1
	MXI1
	MYB
	MYBL1
	MYBL2
	MYC
	MYCN
	MYEF2
	MYF6
	MYOD
	MZF1
	NANOG
	NEUROD2
	NEUROG2
	NF-1
	NFAT
	NFAT5
	NFATC1
	NFE2
	NFIA
	NFIB
	NFIC
	NFIL3
	NFIX
	NFKB
	NFKB1
	NFKB2
	NFY
	NFYA
	NGFI-C
	NHLH1
	NKX1-1
	NKX1-2
	NKX2-2
	NKX2-3
	NKX2-4
	NKX2-5
	NKX2-6
	NKX2-8
	NKX2-9
	NKX3-1
	NKX3-2
	NKX6-1
	NKX6-2
	NKX6-3
	NOTO
	NR2C2
	NR2E1
	NR2F1
	NR2F2
	NR2F6
	NR3C1
	NR3C2
	NR4A2
	NRF-2
	NRF1
	NRL
	OBOX1
	OBOX2
	OBOX3
	OBOX5
	OBOX6
	OG2X
	OLIG1
	OLIG2
	OLIG3
	ONECUT1
	ONECUT3
	OSR1
	OSR2
	OTX1
	OTX2
	PAX1
	PAX2
	PAX3
	PAX4
	PAX5
	PAX6
	PAX7
	PAX8
	PAX9
	PBX1
	PBX3
	PDX1
	PHOX2A
	PHOX2B
	PITX1
	PITX2
	PITX3
	PKNOX1
	PKNOX2
	PLAGL1
	POLR3A
	POU
	POU1F1
	POU2F1
	POU2F2
	POU2F3
	POU3F1
	POU3F2
	POU3F3
	POU3F4
	POU4F1
	POU4F2
	POU4F3
	POU5F1
	POU6F1
	POU6F2
	PPARGC1A
	PRDM1
	PRDM4
	PROP1
	PROX1
	PRRX1
	PRRX2
	RAD21
	RARA
	RARB
	RARG
	RAX
	RAXL1
	REL
	RELA
	REST
	RFX1
	RFX2
	RFX3
	RFX4
	RFX5
	RFXDC2
	RHOX11
	RHOX6
	RHOXF1
	RORA
	RORALPHA1
	RORALPHA2
	RREB-1
	RUNX2
	RUNX3
	RXRA
	RXRB
	RXRG
	S8
	SCRT1
	SCRT2
	SEF1
	SETDB1
	SHOX
	SHOX2
	SIN3A
	SIRT6
	SIX1
	SIX2
	SIX4
	SIX5
	SIX6
	SMAD3
	SMARCB1
	SMARCC2
	SMC3
	SNAI2
	SOX1
	SOX10
	SOX11
	SOX12
	SOX13
	SOX14
	SOX15
	SOX17
	SOX18
	SOX2
	SOX21
	SOX3
	SOX30
	SOX4
	SOX5
	SOX7
	SOX8
	SOX9
	SP1
	SP100
	SP2
	SP3
	SP4
	SP8
	SPDEF
	SPI1
	SPIB
	SPIC
	SREBF1
	SREBF2
	SRF
	SRY
	STAT
	STAT1
	STAT3
	T
	TAF1
	TAL1
	TBP
	TBR1
	TBX1
	TBX15
	TBX2
	TBX20
	TBX21
	TBX4
	TBX5
	TCF1
	TCF11
	TCF12
	TCF2
	TCF21
	TCF3
	TCF4
	TCF7
	TCF7L1
	TCF7L2
	TCFAP2B
	TCFAP2E
	TCFE2A
	TEAD1
	TEAD3
	TEAD4
	TEF
	TFAP2
	TFAP2A
	TFAP2B
	TFAP2C
	TFAP4
	TFCP2
	TFE3
	TFEB
	TFEC
	TGIF1
	TGIF2
	TGIF2LX
	THAP1
	THRA
	THRB
	TITF1
	TLX2
	TP53
	TP63
	TP73
	TRIM28
	TST-1
	UNCX
	UNCX4.1
	USF
	USF1
	USF2
	VAX1
	VAX2
	VDR
	VENTX
	VSX1
	VSX2
	WHN
	XBP-1
	XBP1
	YY1
	YY2
	ZBED1
	ZBTB12
	ZBTB3
	ZBTB33
	ZBTB49
	ZBTB7A
	ZBTB7B
	ZBTB7C
	ZEB1
	ZF5
	ZFP105
	ZFP128
	ZFP161
	ZFP187
	ZFP281
	ZFP410
	ZFP652
	ZFP691
	ZFP740
	ZIC1
	ZIC2
	ZIC3
	ZIC4
	ZID
	ZNF143
	ZNF232
	ZNF238
	ZNF263
	ZNF282
	ZNF306
	ZNF410
	ZNF435
	ZNF524
	ZNF713
	ZNF740
	ZNF75A
	ZNF784
	ZSCAN4

## Sheet: Table S2
	Table S2 Validation of prostate regulatory network TF-target gene edges using ChIP-RegNetDriver targets
	TF	GEO	SENSITIVITY	SPECIFICITY	PRECISION	F-SCORE
	AR	GSM1358399	0.716414	0.618588	0.301534	0.424429
	CTCF	GSM947527	0.849224	0.615046	0.745524	0.794003
	ERG	GSM353647	0.329952	0.938123	0.930629	0.487177
	ETS1	GSM1424526	0.715167	0.684879	0.686747	0.700669
	ETV1	GSM1145322	0.361792	0.938748	0.920283	0.519394
	GABPA	GSM738822	0.773664	0.506651	0.238538	0.364647
	GATA2	GSM1600544	0.640138	0.680575	0.707785	0.672264
	NR3C1	GSM980665	0.705747	0.586481	0.139134	0.232444
	TCF7L2	GSM1249449	0.698247	0.707315	0.613838	0.653327

## Sheet: Table S3
	Table S3 Sensitivity, precision and F-score for Marbach et al. prostate epithelial cell network evaluated using ChIP-Marbach targets
		TF	SENSITIVITY	PRECISION	F-SCORE
		AR	0.259114	0.485006	0.337773
		CTCF	0.336847	0.79189	0.472645
		ERG	0.120647	0.97561	0.214739
		ETS1	0.439975	0.847003	0.579125
		ETV1	0.0829981	0.984925	0.153095
		GABPA	0.311853	0.380246	0.34267
		GATA2	0.0213792	0.689189	0.0414719
		NR3C1	0.350191	0.0755611	0.124301
		TCF7L2	0.135646	0.856745	0.23421

## Sheet: Table S4
Table S4 List of 153 TF hubs in prostate network
TF hubs	Description
EP300	E1A binding protein p300
EGR1	early growth response 1
CTCF	CCCTC-binding factor (zinc finger protein)
BCLAF1	BCL2-associated transcription factor 1
FOS	FBJ murine osteosarcoma viral oncogene homolog
TAF1	TAF1 RNA polymerase II, TATA box binding protein (TBP)-associated factor, 250kDa
E2F4	E2F transcription factor 4, p107/p130-binding
TFAP2A	transcription factor AP-2 alpha (activating enhancer binding protein 2 alpha)
YY1	YY1 transcription factor
ELF1	E74-like factor 1 (ets domain transcription factor)
SP1	Sp1 transcription factor
NRF1	nuclear respiratory factor 1
ATF3	activating transcription factor 3
RAD21	RAD21 cohesin complex component
RXRA	retinoid X receptor, alpha
E2F1	E2F transcription factor 1
NFE2	nuclear factor, erythroid 2
MAX	MYC associated factor X
SIN3A	SIN3 transcription regulator family member A
GABPA	GA binding protein transcription factor, alpha subunit 60kDa
ZNF143	zinc finger protein 143
PAX5	paired box 5
CHD2	chromodomain helicase DNA binding protein 2
ETS1	v-ets avian erythroblastosis virus E26 oncogene homolog 1
TCF12	transcription factor 12
HEY1	hes-related family bHLH transcription factor with YRPW motif 1
GATA2	GATA binding protein 2
BHLHE40	basic helix-loop-helix family, member e40
JDP2	Jun dimerization protein 2
ZBTB33	zinc finger and BTB domain containing 33
SRF	serum response factor (c-fos serum response element-binding transcription factor)
HMGN3	high mobility group nucleosomal binding domain 3
SETDB1	SET domain, bifurcated 1
TCF7L2	transcription factor 7-like 2 (T-cell specific, HMG-box)
TRIM28	tripartite motif containing 28
TBP	TATA box binding protein
SMARCB1	SWI/SNF related, matrix associated, actin dependent regulator of chromatin, subfamily b, member 1
HDAC2	histone deacetylase 2
NR3C1	nuclear receptor subfamily 3, group C, member 1 (glucocorticoid receptor)
STAT3	signal transducer and activator of transcription 3 (acute-phase response factor)
SP4	Sp4 transcription factor
BATF	basic leucine zipper transcription factor, ATF-like
TFAP2C	transcription factor AP-2 gamma (activating enhancer binding protein 2 gamma)
BCL11A	B-cell CLL/lymphoma 11A (zinc finger protein)
TP53	tumor protein p53
PRDM1	PR domain containing 1, with ZNF domain
EGR2	early growth response 2
ELK1	ELK1, member of ETS oncogene family
MYC	v-myc avian myelocytomatosis viral oncogene homolog
POU2F2	POU class 2 homeobox 2
MEF2C	myocyte enhancer factor 2C
IRF4	interferon regulatory factor 4
TFAP2B	transcription factor AP-2 beta (activating enhancer binding protein 2 beta)
CREB1	cAMP responsive element binding protein 1
CCNT2	cyclin T2
IRF1	interferon regulatory factor 1
NR2C2	nuclear receptor subfamily 2, group C, member 2
KLF7	Kruppel-like factor 7 (ubiquitous)
REST	RE1-silencing transcription factor
SP3	Sp3 transcription factor
ZBTB7A	zinc finger and BTB domain containing 7A
KLF16	Kruppel-like factor 16
SMC3	structural maintenance of chromosomes 3
ETV5	ets variant 5
ELF3	E74-like factor 3 (ets domain transcription factor, epithelial-specific )
E2F6	E2F transcription factor 6
ETV6	ets variant 6
PBX3	pre-B-cell leukemia homeobox 3
EGR3	early growth response 3
ELF5	E74-like factor 5 (ets domain transcription factor)
FLI1	Fli-1 proto-oncogene, ETS transcription factor
NFIX	nuclear factor I/X (CCAAT-binding transcription factor)
RFX5	regulatory factor X, 5 (influences HLA class II expression)
NFIB	nuclear factor I/B
KLF14	Kruppel-like factor 14
ETV1	ets variant 1
ETV4	ets variant 4
ERG	v-ets avian erythroblastosis virus E26 oncogene homolog
NKX3-1	NK3 homeobox 1
NKX2-5	NK2 homeobox 5
ZIC1	Zic family member 1
GMEB2	glucocorticoid modulatory element binding protein 2
ZIC3	Zic family member 3
FOXD3	forkhead box D3
ATF1	activating transcription factor 1
FOXO4	forkhead box O4
FOXI1	forkhead box I1
FOSL1	FOS-like antigen 1
ELK4	ELK4, ETS-domain protein (SRF accessory protein 1)
FOXO6	forkhead box O6
FOXK1	forkhead box K1
MAFK	v-maf avian musculoaponeurotic fibrosarcoma oncogene homolog K
SPDEF	SAM pointed domain containing ETS transcription factor
FOXD2	forkhead box D2
FOXG1	forkhead box G1
ELK3	ELK3, ETS-domain protein (SRF accessory protein 2)
SP2	Sp2 transcription factor
FOXL1	forkhead box L1
FOXP3	forkhead box P3
CEBPB	CCAAT/enhancer binding protein (C/EBP), beta
NKX2-3	NK2 homeobox 3
BCL3	B-cell CLL/lymphoma 3
EHF	ets homologous factor
NFYA	nuclear transcription factor Y, alpha
SREBF1	sterol regulatory element binding transcription factor 1
TP73	tumor protein p73
FEV	FEV (ETS oncogene family)
CREB3L2	cAMP responsive element binding protein 3-like 2
SP8	Sp8 transcription factor
ATF2	activating transcription factor 2
CREB3	cAMP responsive element binding protein 3
KLF12	Kruppel-like factor 12
XBP1	X-box binding protein 1
NFIA	nuclear factor I/A
GTF3C2	general transcription factor IIIC, polypeptide 2, beta 110kDa
IRF3	interferon regulatory factor 3
HNF4A	hepatocyte nuclear factor 4, alpha
EGR4	early growth response 4
RUNX2	runt-related transcription factor 2
NKX2-8	NK2 homeobox 8
FOXB1	forkhead box B1
ETV3	ets variant 3
FOXJ2	forkhead box J2
FOXJ3	forkhead box J3
ERF	Ets2 repressor factor
RUNX3	runt-related transcription factor 3
ZNF263	zinc finger protein 263
CREB3L1	cAMP responsive element binding protein 3-like 1
CEBPD	CCAAT/enhancer binding protein (C/EBP), delta
NKX3-2	NK3 homeobox 2
SPI1	Spi-1 proto-oncogene
RFX3	regulatory factor X, 3 (influences HLA class II expression)
RFX4	regulatory factor X, 4 (influences HLA class II expression)
CTCFL	CCCTC-binding factor (zinc finger protein)-like
ZNF740	zinc finger protein 740
GRHL1	grainyhead-like 1 (Drosophila)
ZIC2	Zic family member 2
NKX2-6	NK2 homeobox 6
USF1	upstream transcription factor 1
AP1	FOS and JUN transcription factor family member
ARP-1	ARP1 actin-related protein 1 homolog A, centractin alpha
BAPX1	bagpipe homeobox homolog 1 (Drosophila)
GABP	GA binding protein transcription factor beta subunit 1
NF-1	neurofibromin 1
NFY	nuclear transcription factor Y, alpha
NGFI-C	early growth response 4
NRF-2	nuclear factor, erythroid 2 like 2
TFAP2B	transcription factor AP-2 beta (activating enhancer-binding protein 2 beta)
TFAP2	transcription factor AP-2 alpha (activating enhancer binding protein 2 alpha)
USF	upstream transcription factor 1
WHN	forkhead box N1
ZF5	zinc finger protein 161
ZFP161	zinc finger and BTB domain containing 14
