# Supplementary material for: Identification of novel prostate cancer drivers using RegNetDriver: a framework for integration of genetic and epigenetic alterations with tissue-specific regulatory network
Source: Genome Biol. 2017 Jul 27;18:141. doi: 10.1186/s13059-017-1266-3 (PMC5530464; doi:10.1186/s13059-017-1266-3)
Supplement: Supplementary file 4 — This file includes Tables S5–S12. (XLSX 2964 kb) [file 13059_2017_1266_MOESM4_ESM.xlsx]

## Sheet: Table S5
Table S5 List of genes significantly affected by SNV, SV and methylation
GENE SYMBOL	ELEMENT	ALTERATION TYPE
SPOP	CDS	SNV	CDS	Coding Sequence
AC006486.1	CDS	SV	PRO	Promoter
AC006486.9	CDS	SV	ENH	Enhancer
AC007421.1	CDS	SV	SV	Structural variations
ACADVL	CDS	SV	SNV	Single nucleotide variations
ACAP1	CDS	SV	HYPER_METH	Hyper-methylated region
ACP2	CDS	SV	HYPO_METH	Hpo-methylated region
ACTA2	CDS	SV
AMBRA1	CDS	SV
ANKRD22	CDS	SV
APOA1	CDS	SV
APOA4	CDS	SV
APOC3	CDS	SV
ARFGAP2	CDS	SV
ARHGAP1	CDS	SV
ARHGAP10	CDS	SV
ASGR1	CDS	SV
ATAD1	CDS	SV
ATG13	CDS	SV
ATP1B2	CDS	SV
B3GALT5	CDS	SV
BACE1	CDS	SV
BACE2	CDS	SV
BCL6B	CDS	SV
BMPR1A	CDS	SV
BRWD1	CDS	SV
BRWD1-IT2	CDS	SV
BUD13	CDS	SV
C10orf116	CDS	SV
C11orf49	CDS	SV
C11orf94	CDS	SV
C17orf74	CDS	SV
C21orf88	CDS	SV
CD68	CDS	SV
CELF1	CDS	SV
CH25H	CDS	SV
CHD3	CDS	SV
CHRM4	CDS	SV
CHRNB1	CDS	SV
CKAP5	CDS	SV
CLDN7	CDS	SV
CNTROB	CDS	SV
COA6	CDS	SV
CREB3L1	CDS	SV
CRY2	CDS	SV
CTDNEP1	CDS	SV
CYB5D1	CDS	SV
DDB2	CDS	SV
DGKZ	CDS	SV
DLG4	CDS	SV
DNAH2	CDS	SV
DSCAM	CDS	SV
DVL2	CDS	SV
EFNB3	CDS	SV
EIF4A1	CDS	SV
EIF5A	CDS	SV
ELP5	CDS	SV
ERF	CDS	SV
ERG	CDS	SV
ETS2	CDS	SV
F2	CDS	SV
FAM22A	CDS	SV
FAM22D	CDS	SV
FAM25A	CDS	SV
FAM3B	CDS	SV
FAS	CDS	SV
FGF11	CDS	SV
FOXP1	CDS	SV
FXR2	CDS	SV
GABARAP	CDS	SV
GLUD1	CDS	SV
GPS2	CDS	SV
GSK3A	CDS	SV
GYLTL1B	CDS	SV
HARBI1	CDS	SV
HIST3H2A	CDS	SV
HIST3H2BB	CDS	SV
HIST3H3	CDS	SV
HMGN1	CDS	SV
IGSF5	CDS	SV
IRF2BP2	CDS	SV
KCNAB3	CDS	SV
KCNK1	CDS	SV
KCTD11	CDS	SV
KDM6B	CDS	SV
KLLN	CDS	SV
LCA5L	CDS	SV
LIPA	CDS	SV
LIPF	CDS	SV
LIPJ	CDS	SV
LIPK	CDS	SV
LIPM	CDS	SV
LIPN	CDS	SV
LRP4	CDS	SV
LSMD1	CDS	SV
MADD	CDS	SV
MAP10	CDS	SV
MAPK8IP1	CDS	SV
MDK	CDS	SV
MINPP1	CDS	SV
MMRN2	CDS	SV
MMS22L	CDS	SV
MPDU1	CDS	SV
MX1	CDS	SV
MX2	CDS	SV
MYBPC3	CDS	SV
NEURL4	CDS	SV
NLGN2	CDS	SV
NNMT	CDS	SV
NR1H3	CDS	SV
NTPCR	CDS	SV
NXPE1	CDS	SV
NXPE2	CDS	SV
PACSIN3	CDS	SV
PAFAH1B2	CDS	SV
PAPSS2	CDS	SV
PCP4	CDS	SV
PCSK7	CDS	SV
PEX16	CDS	SV
PHF21A	CDS	SV
PHF23	CDS	SV
PLSCR3	CDS	SV
POLR2A	CDS	SV
PSMC3	CDS	SV
PSMG1	CDS	SV
PTEN	CDS	SV
RAPSN	CDS	SV
RHOU	CDS	SV
RNF187	CDS	SV
RNF214	CDS	SV
RNLS	CDS	SV
SAT2	CDS	SV
SENP3	CDS	SV
SH3BGR	CDS	SV
SHBG	CDS	SV
SIDT2	CDS	SV
SIK3	CDS	SV
SLC16A13	CDS	SV
SLC2A4	CDS	SV
SLC35F3	CDS	SV
SLC35G6	CDS	SV
SLC39A13	CDS	SV
SNCG	CDS	SV
SOX15	CDS	SV
SPEM1	CDS	SV
SPI1	CDS	SV
STAMBPL1	CDS	SV
TAGLN	CDS	SV
TARBP1	CDS	SV
TMEM102	CDS	SV
TMEM256	CDS	SV
TMEM88	CDS	SV
TMEM95	CDS	SV
TMPRSS2	CDS	SV
TNFSF12	CDS	SV
TNFSF12-TNFSF13	CDS	SV
TNFSF13	CDS	SV
TNK1	CDS	SV
TP53	CDS	SV
TRAPPC1	CDS	SV
TRIM11	CDS	SV
TRIM17	CDS	SV
WNT3A	CDS	SV
WRAP53	CDS	SV
WRB	CDS	SV
YBX2	CDS	SV
ZBTB16	CDS	SV
ZBTB4	CDS	SV
ZNF408	CDS	SV
NBPF10	PRO	SNV
PDE4DIP	PRO	SNV
ZNF595	PRO	SNV
AC006486.1	PRO	SV
AC006486.9	PRO	SV
AC007421.1	PRO	SV
ACADVL	PRO	SV
ACAP1	PRO	SV
ACP2	PRO	SV
ACTA2	PRO	SV
AMBRA1	PRO	SV
ANKRD22	PRO	SV
APOA1	PRO	SV
APOA4	PRO	SV
APOA5	PRO	SV
APOC3	PRO	SV
ARFGAP2	PRO	SV
ARHGAP1	PRO	SV
ASGR1	PRO	SV
ATAD1	PRO	SV
ATG13	PRO	SV
ATP1B2	PRO	SV
B3GALT5	PRO	SV
BACE1	PRO	SV
BACE2	PRO	SV
BCL6B	PRO	SV
BRWD1	PRO	SV
BRWD1-IT2	PRO	SV
BUD13	PRO	SV
C10orf116	PRO	SV
C11orf49	PRO	SV
C11orf94	PRO	SV
C17orf74	PRO	SV
C21orf88	PRO	SV
CADM1	PRO	SV
CD68	PRO	SV
CELF1	PRO	SV
CEP164	PRO	SV
CH25H	PRO	SV
CHD3	PRO	SV
CHRM4	PRO	SV
CHRNB1	PRO	SV
CIC	PRO	SV
CKAP5	PRO	SV
CLDN7	PRO	SV
CNTROB	PRO	SV
COA6	PRO	SV
CREB3L1	PRO	SV
CRY2	PRO	SV
CTDNEP1	PRO	SV
CYB5D1	PRO	SV
DDB2	PRO	SV
DGKZ	PRO	SV
DLG4	PRO	SV
DNAH2	PRO	SV
DSCAM	PRO	SV
DVL2	PRO	SV
EFNB3	PRO	SV
EIF4A1	PRO	SV
EIF5A	PRO	SV
ELP5	PRO	SV
ERF	PRO	SV
ERG	PRO	SV
ETS2	PRO	SV
F2	PRO	SV
FAM22A	PRO	SV
FAM22D	PRO	SV
FAM25A	PRO	SV
FAM35A	PRO	SV
FAM3B	PRO	SV
FAS	PRO	SV
FGF11	PRO	SV
FXR2	PRO	SV
GABARAP	PRO	SV
GLUD1	PRO	SV
GPS2	PRO	SV
GSK3A	PRO	SV
GYLTL1B	PRO	SV
HARBI1	PRO	SV
HIST3H2A	PRO	SV
HIST3H2BB	PRO	SV
HIST3H3	PRO	SV
HMGN1	PRO	SV
IGSF5	PRO	SV
IRF2BP2	PRO	SV
KCNAB3	PRO	SV
KCNK1	PRO	SV
KCTD11	PRO	SV
KDM6B	PRO	SV
KLLN	PRO	SV
LCA5L	PRO	SV
LIPA	PRO	SV
LIPF	PRO	SV
LIPJ	PRO	SV
LIPK	PRO	SV
LIPM	PRO	SV
LIPN	PRO	SV
LRP4	PRO	SV
LSMD1	PRO	SV
MADD	PRO	SV
MAP10	PRO	SV
MAPK8IP1	PRO	SV
MDK	PRO	SV
MINPP1	PRO	SV
MMRN2	PRO	SV
MPDU1	PRO	SV
MX1	PRO	SV
MX2	PRO	SV
MYBPC3	PRO	SV
NEURL4	PRO	SV
NLGN2	PRO	SV
NNMT	PRO	SV
NR1H3	PRO	SV
NTPCR	PRO	SV
NXPE1	PRO	SV
NXPE2	PRO	SV
NXPE4	PRO	SV
PACSIN3	PRO	SV
PAFAH1B2	PRO	SV
PAPSS2	PRO	SV
PCP4	PRO	SV
PCSK7	PRO	SV
PEX16	PRO	SV
PHF21A	PRO	SV
PHF23	PRO	SV
PLSCR3	PRO	SV
POLR2A	PRO	SV
PSMC3	PRO	SV
PSMG1	PRO	SV
PTEN	PRO	SV
RAPSN	PRO	SV
RHOU	PRO	SV
RNF187	PRO	SV
RNF214	PRO	SV
RNLS	PRO	SV
SAT2	PRO	SV
SENP3	PRO	SV
SH3BGR	PRO	SV
SHBG	PRO	SV
SIDT2	PRO	SV
SIK3	PRO	SV
SLC16A13	PRO	SV
SLC2A4	PRO	SV
SLC35F3	PRO	SV
SLC35G6	PRO	SV
SLC39A13	PRO	SV
SNCG	PRO	SV
SOX15	PRO	SV
SPEM1	PRO	SV
SPI1	PRO	SV
STAMBPL1	PRO	SV
TAGLN	PRO	SV
TARBP1	PRO	SV
TMEM102	PRO	SV
TMEM256	PRO	SV
TMEM88	PRO	SV
TMEM95	PRO	SV
TNFSF12	PRO	SV
TNFSF12-TNFSF13	PRO	SV
TNFSF13	PRO	SV
TNK1	PRO	SV
TP53	PRO	SV
TRAPPC1	PRO	SV
TRIM11	PRO	SV
TRIM17	PRO	SV
WNT3A	PRO	SV
WRAP53	PRO	SV
WRB	PRO	SV
YBX2	PRO	SV
ZBTB16	PRO	SV
ZBTB4	PRO	SV
ZNF408	PRO	SV
AATK	PRO	HYPER_METH
ABCC8	PRO	HYPER_METH
ABCD1	PRO	HYPER_METH
ABLIM1	PRO	HYPER_METH
ACE	PRO	HYPER_METH
ACOX2	PRO	HYPER_METH
ACSS3	PRO	HYPER_METH
ACVR1	PRO	HYPER_METH
ADAM28	PRO	HYPER_METH
ADAM32	PRO	HYPER_METH
ADHFE1	PRO	HYPER_METH
ADIRF	PRO	HYPER_METH
AFAP1L1	PRO	HYPER_METH
AGAP11	PRO	HYPER_METH
AGPS	PRO	HYPER_METH
AGTR1	PRO	HYPER_METH
AKNA	PRO	HYPER_METH
AKR1B1	PRO	HYPER_METH
ALDH3A1	PRO	HYPER_METH
AMIGO2	PRO	HYPER_METH
ANXA2	PRO	HYPER_METH
AOX1	PRO	HYPER_METH
APOBEC3F	PRO	HYPER_METH
ARHGAP42	PRO	HYPER_METH
ARHGDIB	PRO	HYPER_METH
ARHGEF3	PRO	HYPER_METH
ARMCX1	PRO	HYPER_METH
ARMCX2	PRO	HYPER_METH
ARSJ	PRO	HYPER_METH
ARX	PRO	HYPER_METH
ATF7IP2	PRO	HYPER_METH
ATXN7L1	PRO	HYPER_METH
B3GALNT1	PRO	HYPER_METH
B3GNT5	PRO	HYPER_METH
BCL7C	PRO	HYPER_METH
BCL9L	PRO	HYPER_METH
BHLHB9	PRO	HYPER_METH
BMP8B	PRO	HYPER_METH
BRINP1	PRO	HYPER_METH
BTBD3	PRO	HYPER_METH
C14orf159	PRO	HYPER_METH
C15orf56	PRO	HYPER_METH
C15orf62	PRO	HYPER_METH
C2CD4A	PRO	HYPER_METH
C2orf43	PRO	HYPER_METH
C2orf88	PRO	HYPER_METH
C3orf14	PRO	HYPER_METH
C3orf18	PRO	HYPER_METH
C7orf31	PRO	HYPER_METH
CABYR	PRO	HYPER_METH
CACNA1B	PRO	HYPER_METH
CAMK2N1	PRO	HYPER_METH
CCDC169	PRO	HYPER_METH
CCDC181	PRO	HYPER_METH
CCDC28B	PRO	HYPER_METH
CD27-AS1	PRO	HYPER_METH
CD38	PRO	HYPER_METH
CD44	PRO	HYPER_METH
CD74	PRO	HYPER_METH
CDC42BPA	PRO	HYPER_METH
CDC42EP5	PRO	HYPER_METH
CDCA7L	PRO	HYPER_METH
CDKL2	PRO	HYPER_METH
CDX2	PRO	HYPER_METH
CELF4	PRO	HYPER_METH
CELF6	PRO	HYPER_METH
CENPB	PRO	HYPER_METH
CENPV	PRO	HYPER_METH
CHST7	PRO	HYPER_METH
CIART	PRO	HYPER_METH
CLMN	PRO	HYPER_METH
CMBL	PRO	HYPER_METH
CMTM3	PRO	HYPER_METH
CNN3	PRO	HYPER_METH
CNTD2	PRO	HYPER_METH
COL4A6	PRO	HYPER_METH
CORIN	PRO	HYPER_METH
CPAMD8	PRO	HYPER_METH
CPT1A	PRO	HYPER_METH
CRACR2A	PRO	HYPER_METH
CRYAB	PRO	HYPER_METH
CSTA	PRO	HYPER_METH
CTF1	PRO	HYPER_METH
CYBA	PRO	HYPER_METH
CYBRD1	PRO	HYPER_METH
CYP11A1	PRO	HYPER_METH
CYP1B1	PRO	HYPER_METH
CYP27A1	PRO	HYPER_METH
CYP7B1	PRO	HYPER_METH
DAB1	PRO	HYPER_METH
DACT2	PRO	HYPER_METH
DDX26B	PRO	HYPER_METH
DLEC1	PRO	HYPER_METH
DLX6	PRO	HYPER_METH
DLX6-AS1	PRO	HYPER_METH
DOK6	PRO	HYPER_METH
DYRK2	PRO	HYPER_METH
EBF2	PRO	HYPER_METH
ECHDC1	PRO	HYPER_METH
ECHDC3	PRO	HYPER_METH
EFS	PRO	HYPER_METH
ELTD1	PRO	HYPER_METH
EML1	PRO	HYPER_METH
ENTPD3	PRO	HYPER_METH
EPSTI1	PRO	HYPER_METH
ESPN	PRO	HYPER_METH
EVX1	PRO	HYPER_METH
F3	PRO	HYPER_METH
FADS2	PRO	HYPER_METH
FAHD2B	PRO	HYPER_METH
FAM127C	PRO	HYPER_METH
FAM13A	PRO	HYPER_METH
FAM3B	PRO	HYPER_METH
FAM92A1	PRO	HYPER_METH
FAS	PRO	HYPER_METH
FAXDC2	PRO	HYPER_METH
FBXO17	PRO	HYPER_METH
FBXO27	PRO	HYPER_METH
FERMT1	PRO	HYPER_METH
FES	PRO	HYPER_METH
FGF12	PRO	HYPER_METH
FJX1	PRO	HYPER_METH
FKBP10	PRO	HYPER_METH
FKBP1B	PRO	HYPER_METH
FNDC3A	PRO	HYPER_METH
FOXL2	PRO	HYPER_METH
FOXL2NB	PRO	HYPER_METH
FTH1	PRO	HYPER_METH
FUT9	PRO	HYPER_METH
GALNT13	PRO	HYPER_METH
GFRA3	PRO	HYPER_METH
GNAI2	PRO	HYPER_METH
GNG4	PRO	HYPER_METH
GPT	PRO	HYPER_METH
GPX3	PRO	HYPER_METH
GPX7	PRO	HYPER_METH
GRIA3	PRO	HYPER_METH
GSDMD	PRO	HYPER_METH
GTSE1-AS1	PRO	HYPER_METH
HDAC9	PRO	HYPER_METH
HEXA-AS1	PRO	HYPER_METH
HFE	PRO	HYPER_METH
HLA-F	PRO	HYPER_METH
HNF1B	PRO	HYPER_METH
HOXA11-AS	PRO	HYPER_METH
HOXA13	PRO	HYPER_METH
HOXA4	PRO	HYPER_METH
HOXA7	PRO	HYPER_METH
HOXB7	PRO	HYPER_METH
HOXD1	PRO	HYPER_METH
HS6ST2	PRO	HYPER_METH
HYI	PRO	HYPER_METH
IER3	PRO	HYPER_METH
IGF1	PRO	HYPER_METH
IKZF1	PRO	HYPER_METH
IL17D	PRO	HYPER_METH
IL17RE	PRO	HYPER_METH
IL1RL2	PRO	HYPER_METH
INA	PRO	HYPER_METH
INPP1	PRO	HYPER_METH
ISYNA1	PRO	HYPER_METH
ITIH5	PRO	HYPER_METH
KAZN	PRO	HYPER_METH
KCNC4	PRO	HYPER_METH
KCNE3	PRO	HYPER_METH
KCNK3	PRO	HYPER_METH
KDM2A	PRO	HYPER_METH
KIAA0922	PRO	HYPER_METH
KLF8	PRO	HYPER_METH
KLHL21	PRO	HYPER_METH
KRBA1	PRO	HYPER_METH
KRBOX4	PRO	HYPER_METH
LDHB	PRO	HYPER_METH
LEPREL2	PRO	HYPER_METH
LGALS3	PRO	HYPER_METH
LGALS3BP	PRO	HYPER_METH
LGI1	PRO	HYPER_METH
LIMCH1	PRO	HYPER_METH
LIN7A	PRO	HYPER_METH
LOXL4	PRO	HYPER_METH
LRCH2	PRO	HYPER_METH
LRRC4	PRO	HYPER_METH
LRRK1	PRO	HYPER_METH
LRRN1	PRO	HYPER_METH
MAOB	PRO	HYPER_METH
MAP6D1	PRO	HYPER_METH
MB21D1	PRO	HYPER_METH
MDFI	PRO	HYPER_METH
ME1	PRO	HYPER_METH
MEX3A	PRO	HYPER_METH
MGP	PRO	HYPER_METH
MN1	PRO	HYPER_METH
MPV17L	PRO	HYPER_METH
MT1E	PRO	HYPER_METH
MT1G	PRO	HYPER_METH
MT1M	PRO	HYPER_METH
MTURN	PRO	HYPER_METH
MYH14	PRO	HYPER_METH
N4BP2L1	PRO	HYPER_METH
NAT8L	PRO	HYPER_METH
NEU1	PRO	HYPER_METH
NINL	PRO	HYPER_METH
NKX2-1	PRO	HYPER_METH
NMNAT3	PRO	HYPER_METH
NNT	PRO	HYPER_METH
NPY	PRO	HYPER_METH
NPY4R	PRO	HYPER_METH
NQO1	PRO	HYPER_METH
NRN1	PRO	HYPER_METH
NRSN2	PRO	HYPER_METH
NT5C	PRO	HYPER_METH
NTNG1	PRO	HYPER_METH
OPRL1	PRO	HYPER_METH
OSBPL9	PRO	HYPER_METH
OXGR1	PRO	HYPER_METH
PABPC5	PRO	HYPER_METH
PAH	PRO	HYPER_METH
PAK1	PRO	HYPER_METH
PARP14	PRO	HYPER_METH
PARP6	PRO	HYPER_METH
PCDH17	PRO	HYPER_METH
PCDHA4	PRO	HYPER_METH
PCDHB4	PRO	HYPER_METH
PCDHGA10	PRO	HYPER_METH
PCDHGA11	PRO	HYPER_METH
PCDHGA8	PRO	HYPER_METH
PCDHGB2	PRO	HYPER_METH
PCDHGB6	PRO	HYPER_METH
PCDHGB7	PRO	HYPER_METH
PDE8B	PRO	HYPER_METH
PDLIM4	PRO	HYPER_METH
PDZK1IP1	PRO	HYPER_METH
PFN2	PRO	HYPER_METH
PI15	PRO	HYPER_METH
PIK3R5	PRO	HYPER_METH
PITX2	PRO	HYPER_METH
PKP1	PRO	HYPER_METH
PLEKHG6	PRO	HYPER_METH
PLIN5	PRO	HYPER_METH
PLTP	PRO	HYPER_METH
POU3F3	PRO	HYPER_METH
PPAP2C	PRO	HYPER_METH
PPARG	PRO	HYPER_METH
PRDM5	PRO	HYPER_METH
PRLR	PRO	HYPER_METH
PROM1	PRO	HYPER_METH
PRR15	PRO	HYPER_METH
PRUNE2	PRO	HYPER_METH
PSMB8	PRO	HYPER_METH
PTGS2	PRO	HYPER_METH
PTN	PRO	HYPER_METH
PYCARD	PRO	HYPER_METH
QPCT	PRO	HYPER_METH
RARB	PRO	HYPER_METH
RARRES2	PRO	HYPER_METH
RBP1	PRO	HYPER_METH
RCAN1	PRO	HYPER_METH
RCCD1	PRO	HYPER_METH
RGS17	PRO	HYPER_METH
RHOQ	PRO	HYPER_METH
RND1	PRO	HYPER_METH
RNF212	PRO	HYPER_METH
RPL39L	PRO	HYPER_METH
SCUBE2	PRO	HYPER_METH
SDCBP2	PRO	HYPER_METH
SERP2	PRO	HYPER_METH
SFXN3	PRO	HYPER_METH
SHROOM4	PRO	HYPER_METH
SLC15A2	PRO	HYPER_METH
SLC25A20	PRO	HYPER_METH
SLC26A4	PRO	HYPER_METH
SLC26A4-AS1	PRO	HYPER_METH
SLC27A3	PRO	HYPER_METH
SLC35G2	PRO	HYPER_METH
SLC6A15	PRO	HYPER_METH
SLC7A4	PRO	HYPER_METH
SLFN11	PRO	HYPER_METH
SMAD6	PRO	HYPER_METH
SMARCA1	PRO	HYPER_METH
SNPH	PRO	HYPER_METH
SOSTDC1	PRO	HYPER_METH
SP140L	PRO	HYPER_METH
SPEG	PRO	HYPER_METH
SPG20	PRO	HYPER_METH
SPRY4	PRO	HYPER_METH
SPTBN4	PRO	HYPER_METH
SPTSSB	PRO	HYPER_METH
ST5	PRO	HYPER_METH
STK33	PRO	HYPER_METH
STXBP5L	PRO	HYPER_METH
STXBP6	PRO	HYPER_METH
SULT1C4	PRO	HYPER_METH
SUSD5	PRO	HYPER_METH
SYCP2L	PRO	HYPER_METH
TBC1D1	PRO	HYPER_METH
TCERG1L	PRO	HYPER_METH
TF	PRO	HYPER_METH
TFAP2A	PRO	HYPER_METH
TFPI2	PRO	HYPER_METH
TGFBR1	PRO	HYPER_METH
TIMP2	PRO	HYPER_METH
TMEFF1	PRO	HYPER_METH
TMEM106A	PRO	HYPER_METH
TMEM154	PRO	HYPER_METH
TMEM25	PRO	HYPER_METH
TNFRSF10C	PRO	HYPER_METH
TNFRSF10D	PRO	HYPER_METH
TNFSF13	PRO	HYPER_METH
TOLLIP	PRO	HYPER_METH
TP53AIP1	PRO	HYPER_METH
TRAK1	PRO	HYPER_METH
TRIM34	PRO	HYPER_METH
TRIP6	PRO	HYPER_METH
TSPYL5	PRO	HYPER_METH
UCHL1	PRO	HYPER_METH
USP4	PRO	HYPER_METH
VANGL2	PRO	HYPER_METH
VSTM2A	PRO	HYPER_METH
WDR17	PRO	HYPER_METH
WFDC5	PRO	HYPER_METH
WT1	PRO	HYPER_METH
WTIP	PRO	HYPER_METH
XAF1	PRO	HYPER_METH
XK	PRO	HYPER_METH
ZBTB7C	PRO	HYPER_METH
ZC3HAV1L	PRO	HYPER_METH
ZDHHC1	PRO	HYPER_METH
ZFHX4	PRO	HYPER_METH
ZKSCAN7	PRO	HYPER_METH
ZNF135	PRO	HYPER_METH
ZNF334	PRO	HYPER_METH
ZNF439	PRO	HYPER_METH
ZNF454	PRO	HYPER_METH
ZNF496	PRO	HYPER_METH
ZNF532	PRO	HYPER_METH
ZNF655	PRO	HYPER_METH
ZNF660	PRO	HYPER_METH
ZNF662	PRO	HYPER_METH
ZNF788	PRO	HYPER_METH
ZSCAN1	PRO	HYPER_METH
ZSCAN20	PRO	HYPER_METH
DNAJA4	PRO	HYPER_METH
GALC	PRO	HYPER_METH
HEXA	PRO	HYPER_METH
STAT6	PRO	HYPER_METH
VILL	PRO	HYPER_METH
ACSM1	PRO	HYPO_METH
APOD	PRO	HYPO_METH
BHLHA15	PRO	HYPO_METH
C10orf2	PRO	HYPO_METH
C11orf54	PRO	HYPO_METH
CASP8	PRO	HYPO_METH
CCDC90B	PRO	HYPO_METH
EIF3H	PRO	HYPO_METH
FANCF	PRO	HYPO_METH
GABRB3	PRO	HYPO_METH
GUCY1A3	PRO	HYPO_METH
IFRD1	PRO	HYPO_METH
KCTD3	PRO	HYPO_METH
MEST	PRO	HYPO_METH
MIOS	PRO	HYPO_METH
MYT1	PRO	HYPO_METH
PHOSPHO2	PRO	HYPO_METH
SEL1L	PRO	HYPO_METH
SLC39A9	PRO	HYPO_METH
SLC45A2	PRO	HYPO_METH
SPON2	PRO	HYPO_METH
STEAP2	PRO	HYPO_METH
SYNGR2	PRO	HYPO_METH
TDRD1	PRO	HYPO_METH
TRIM68	PRO	HYPO_METH
UBAC2	PRO	HYPO_METH
UMPS	PRO	HYPO_METH
YTHDC1	PRO	HYPO_METH
HM13	ENH	SNV
ABCB10	ENH	SV
ACAP1	ENH	SV
ACCSL	ENH	SV
ACTA1	ENH	SV
ACTA2	ENH	SV
ALKBH3	ENH	SV
ANKRD22	ENH	SV
APOA1	ENH	SV
APOA4	ENH	SV
APOA5	ENH	SV
APOC3	ENH	SV
ARF1	ENH	SV
ARHGEF1	ENH	SV
ARID4B	ENH	SV
ASGR2	ENH	SV
ATAD1	ENH	SV
B3GALNT2	ENH	SV
B3GALT5	ENH	SV
BACE1	ENH	SV
BACE2	ENH	SV
BCL6B	ENH	SV
BRWD1	ENH	SV
BUD13	ENH	SV
C10orf116	ENH	SV
C1orf148	ENH	SV
C1orf35	ENH	SV
C21orf88	ENH	SV
C2CD2	ENH	SV
CADM1	ENH	SV
CD68	ENH	SV
CD82	ENH	SV
CEACAM21	ENH	SV
CEP164	ENH	SV
CH25H	ENH	SV
CHD3	ENH	SV
CKAP5	ENH	SV
CNTROB	ENH	SV
DGKZ	ENH	SV
DISC1	ENH	SV
DSCAM	ENH	SV
DSCAML1	ENH	SV
DSCR4	ENH	SV
DSCR8	ENH	SV
EIF1AY	ENH	SV
EIF5A	ENH	SV
ERG	ENH	SV
ETS2	ENH	SV
EXT2	ENH	SV
FAM22D	ENH	SV
FAM35A	ENH	SV
FAM3B	ENH	SV
FAS	ENH	SV
FGF11	ENH	SV
GGPS1	ENH	SV
GJC2	ENH	SV
GNG4	ENH	SV
GSK3A	ENH	SV
GUK1	ENH	SV
GYLTL1B	ENH	SV
HES7	ENH	SV
HIST3H2BB	ENH	SV
HIST3H3	ENH	SV
HMGN1	ENH	SV
HSD17B12	ENH	SV
HTR3A	ENH	SV
HTR3B	ENH	SV
IFIT1	ENH	SV
IFIT1B	ENH	SV
IFIT3	ENH	SV
IFIT5	ENH	SV
IGSF5	ENH	SV
JMJD4	ENH	SV
KCNJ15	ENH	SV
KCNJ6	ENH	SV
KCNK1	ENH	SV
KIF20B	ENH	SV
KLLN	ENH	SV
KSR1	ENH	SV
LCA5L	ENH	SV
LIPA	ENH	SV
LIPF	ENH	SV
LIPJ	ENH	SV
LIPK	ENH	SV
LIPM	ENH	SV
LIPN	ENH	SV
LYPD4	ENH	SV
LYST	ENH	SV
MAF	ENH	SV
MAPK8IP1	ENH	SV
MEGF8	ENH	SV
MINPP1	ENH	SV
MMRN2	ENH	SV
MPDU1	ENH	SV
MX1	ENH	SV
MX2	ENH	SV
MYH10	ENH	SV
NDEL1	ENH	SV
NLGN2	ENH	SV
NNMT	ENH	SV
NTPCR	ENH	SV
NUP133	ENH	SV
NUP160	ENH	SV
OBSCN	ENH	SV
ODF4	ENH	SV
PACSIN3	ENH	SV
PAFAH1B2	ENH	SV
PANK1	ENH	SV
PAPSS2	ENH	SV
PCNXL2	ENH	SV
PCP4	ENH	SV
PCSK7	ENH	SV
PER1	ENH	SV
PEX16	ENH	SV
PHF21A	ENH	SV
PIK3R5	ENH	SV
PLSCR3	ENH	SV
POU2F2	ENH	SV
PRDM11	ENH	SV
PRDM15	ENH	SV
PRR19	ENH	SV
PRSS38	ENH	SV
PSG3	ENH	SV
PSG5	ENH	SV
PSMG1	ENH	SV
PTEN	ENH	SV
PTPMT1	ENH	SV
RAB4A	ENH	SV
RBM34	ENH	SV
RBM7	ENH	SV
REXO2	ENH	SV
RHOU	ENH	SV
RIPK4	ENH	SV
RNF187	ENH	SV
RNF214	ENH	SV
RNF222	ENH	SV
RNLS	ENH	SV
RPP30	ENH	SV
SENP3	ENH	SV
SH3BGR	ENH	SV
SIDT2	ENH	SV
SIK3	ENH	SV
SIPA1L2	ENH	SV
SLC13A5	ENH	SV
SLC16A12	ENH	SV
SLC2A4	ENH	SV
SLC35F3	ENH	SV
SLC39A13	ENH	SV
SNAP47	ENH	SV
SOX15	ENH	SV
SPHAR	ENH	SV
STAMBPL1	ENH	SV
TAGLN	ENH	SV
TARBP1	ENH	SV
TBCE	ENH	SV
TMEM107	ENH	SV
TMEM145	ENH	SV
TMEM78	ENH	SV
TMEM95	ENH	SV
TMPRSS2	ENH	SV
TNFSF12	ENH	SV
TNFSF13	ENH	SV
TOMM20	ENH	SV
TP53	ENH	SV
TRAPPC1	ENH	SV
TRIM11	ENH	SV
TRIM17	ENH	SV
TSPAN18	ENH	SV
UMODL1	ENH	SV
URB2	ENH	SV
USP28	ENH	SV
VAMP2	ENH	SV
WAPAL	ENH	SV
WNT3A	ENH	SV
WNT9A	ENH	SV
WRAP53	ENH	SV
WRB	ENH	SV
WWOX	ENH	SV
XAF1	ENH	SV
YBX2	ENH	SV
ZBTB16	ENH	SV
ZBTB4	ENH	SV
ZNF259	ENH	SV
ZNF408	ENH	SV
ZNF526	ENH	SV
ZNF574	ENH	SV
ZNF678	ENH	SV
ZW10	ENH	SV
ARFIP1	ENH	HYPER_METH
B9D2	ENH	HYPER_METH
BAHCC1	ENH	HYPER_METH
BRE-AS1	ENH	HYPER_METH
BTN2A1	ENH	HYPER_METH
CHMP7	ENH	HYPER_METH
CORO2B	ENH	HYPER_METH
CSF1	ENH	HYPER_METH
CYP2W1	ENH	HYPER_METH
DACT2	ENH	HYPER_METH
ELFN1	ENH	HYPER_METH
FKBP9P1	ENH	HYPER_METH
GNPDA1	ENH	HYPER_METH
GRM7	ENH	HYPER_METH
HCG11	ENH	HYPER_METH
HMGN4	ENH	HYPER_METH
ID2	ENH	HYPER_METH
INSIG1	ENH	HYPER_METH
ITGA6	ENH	HYPER_METH
ITGA8	ENH	HYPER_METH
ITGB1	ENH	HYPER_METH
JAKMIP3	ENH	HYPER_METH
JMJD6	ENH	HYPER_METH
KAT6A	ENH	HYPER_METH
KIAA2013	ENH	HYPER_METH
KLF11	ENH	HYPER_METH
KRT23	ENH	HYPER_METH
MID1	ENH	HYPER_METH
NDNF	ENH	HYPER_METH
NR3C1	ENH	HYPER_METH
PDE5A	ENH	HYPER_METH
PLEKHM1P	ENH	HYPER_METH
PLOD1	ENH	HYPER_METH
PMP22	ENH	HYPER_METH
PTPLA	ENH	HYPER_METH
R3HCC1	ENH	HYPER_METH
RAE1	ENH	HYPER_METH
SEPT6	ENH	HYPER_METH
SLC15A4	ENH	HYPER_METH
SLC25A23	ENH	HYPER_METH
SLC8A2	ENH	HYPER_METH
SRGAP3	ENH	HYPER_METH
ST3GAL1	ENH	HYPER_METH
TASP1	ENH	HYPER_METH
TBX5	ENH	HYPER_METH
TECR	ENH	HYPER_METH
TFAP2C	ENH	HYPER_METH
TMCO1	ENH	HYPER_METH
TMEM37	ENH	HYPER_METH
TRIM2	ENH	HYPER_METH
TUBB6	ENH	HYPER_METH
VIM	ENH	HYPER_METH
ZNF512	ENH	HYPER_METH
ACOT7	ENH	HYPO_METH
AHRR	ENH	HYPO_METH
AP3M2	ENH	HYPO_METH
ARPC1A	ENH	HYPO_METH
BAIAP2L1	ENH	HYPO_METH
BLVRA	ENH	HYPO_METH
BRI3	ENH	HYPO_METH
C8orf37	ENH	HYPO_METH
C8orf76	ENH	HYPO_METH
CCNE2	ENH	HYPO_METH
CCT6B	ENH	HYPO_METH
CEP72	ENH	HYPO_METH
CNIH1	ENH	HYPO_METH
CNKSR3	ENH	HYPO_METH
COA1	ENH	HYPO_METH
CUL4A	ENH	HYPO_METH
ESRP1	ENH	HYPO_METH
FAM174B	ENH	HYPO_METH
FAM49B	ENH	HYPO_METH
FBXO5	ENH	HYPO_METH
FNTA	ENH	HYPO_METH
FOLH1B	ENH	HYPO_METH
FOXM1	ENH	HYPO_METH
IFRD1	ENH	HYPO_METH
INTS8	ENH	HYPO_METH
ISPD	ENH	HYPO_METH
JARID2	ENH	HYPO_METH
KIAA1429	ENH	HYPO_METH
KIF3B	ENH	HYPO_METH
KSR2	ENH	HYPO_METH
LINC00930	ENH	HYPO_METH
LONP2	ENH	HYPO_METH
LYPLA1	ENH	HYPO_METH
MAD2L1	ENH	HYPO_METH
MAL2	ENH	HYPO_METH
MICU2	ENH	HYPO_METH
MRPL13	ENH	HYPO_METH
MRPL15	ENH	HYPO_METH
MRPL57	ENH	HYPO_METH
MTBP	ENH	HYPO_METH
MTDH	ENH	HYPO_METH
MTERF3	ENH	HYPO_METH
MTMR2	ENH	HYPO_METH
MTX2	ENH	HYPO_METH
NCAPG	ENH	HYPO_METH
NDUFAF6	ENH	HYPO_METH
NUP88	ENH	HYPO_METH
PDCD6	ENH	HYPO_METH
PHF14	ENH	HYPO_METH
PHKB	ENH	HYPO_METH
PIEZO1	ENH	HYPO_METH
PITRM1	ENH	HYPO_METH
PSMC6	ENH	HYPO_METH
RAD51AP1	ENH	HYPO_METH
RAD54B	ENH	HYPO_METH
RP9	ENH	HYPO_METH
RRP15	ENH	HYPO_METH
SAP18	ENH	HYPO_METH
SKA3	ENH	HYPO_METH
SLC12A7	ENH	HYPO_METH
SPATA17	ENH	HYPO_METH
TAF2	ENH	HYPO_METH
TBC1D31	ENH	HYPO_METH
TCEA1	ENH	HYPO_METH
TMEM70	ENH	HYPO_METH
TP53INP1	ENH	HYPO_METH
TRIP13	ENH	HYPO_METH
TRPM4	ENH	HYPO_METH
WSB2	ENH	HYPO_METH

## Sheet: Table S6
Table S6 Annotated list of SNVs in 188 prostate tumor samples
CHROMOSOME	POSITION	REFERENCE ALLELE	ALTERNATE ALLELE	GENE	ELEMENT
chr1	12343206	T	G	VPS13D	CDS
chr1	156561610	G	A	APOA1BP	CDS
chr1	85498419	C	T	MCOLN3	CDS
chr1	182441579	T	C	RGSL1	CDS
chr1	184671976	T	A	EDEM3	CDS
chr1	39879371	T	C	KIAA0754	CDS
chr1	12052655	A	G	MFN2	CDS
chr1	201180438	G	A	IGFN1	CDS
chr1	228111997	C	A	WNT9A	CDS
chr1	202269985	A	G	LGR6	CDS
chr1	12907385	G	A	HNRNPCL1	CDS
chr1	109394369	C	T	AKNAD1	CDS
chr1	153945518	G	T	CREB3L4	CDS
chr1	183556070	C	G	NCF2	CDS
chr1	150445566	C	A	RPRD2	CDS
chr1	215955496	C	T	USH2A	CDS
chr1	110883788	G	T	RBM15	CDS
chr1	1389868	G	A	ATAD3C	CDS
chr1	204587264	A	G	LRRN2	CDS
chr1	241842849	C	T	WDR64	CDS
chr1	151502560	C	T	CGN	CDS
chr1	161168219	G	A	ADAMTS4	CDS
chr1	183511244	G	T	SMG7	CDS
chr1	1431105	A	G	ATAD3B	CDS
chr1	170993589	G	T	MROH9	CDS
chr1	182499408	A	G	RGSL1	CDS
chr1	231489068	A	T	SPRTN	CDS
chr1	117527516	C	T	PTGFRN	CDS
chr1	196749096	C	T	CFHR3	CDS
chr1	177245388	T	C	FAM5B	CDS
chr1	148346633	A	T	NBPF20	CDS
chr1	240371238	C	T	FMN2	CDS
chr1	35476620	T	C	ZMYM6	CDS
chr1	65335121	G	A	JAK1	CDS
chr1	225525881	T	G	DNAH14	CDS
chr1	248367150	C	T	OR2M3	CDS
chr1	86315049	C	T	COL24A1	CDS
chr1	39879250	A	G	KIAA0754	CDS
chr1	161144834	G	A	B4GALT3	CDS
chr1	231472383	T	A	EXOC8	CDS
chr1	167666534	G	C	RCSD1	CDS
chr1	46073323	G	A	NASP	CDS
chr1	23408731	T	G	KDM1A	CDS
chr1	186277188	G	A	PRG4	CDS
chr1	161494973	C	G	HSPA6	CDS
chr1	117142844	C	T	IGSF3	CDS
chr1	220313581	G	A	IARS2	CDS
chr1	226128790	G	C	LEFTY2	CDS
chr1	112999391	C	T	CTTNBP2NL	CDS
chr1	236708209	C	A	LGALS8	CDS
chr1	55589225	C	G	USP24	CDS
chr1	182573361	A	T	RGS16	CDS
chr1	168066341	G	A	GPR161	CDS
chr1	19181276	G	A	TAS1R2	CDS
chr1	12855077	T	C	PRAMEF1	CDS
chr1	52260270	G	A	NRD1	CDS
chr1	247886844	C	T	OR14A2	CDS
chr1	160340918	G	A	NHLH1	CDS
chr1	93301784	G	T	RPL5	CDS
chr1	33794595	C	A	PHC2	CDS
chr1	94343077	T	G	DNTTIP2	CDS
chr1	171033322	C	T	MROH9	CDS
chr1	94526159	A	G	ABCA4	CDS
chr1	13718562	C	T	PRAMEF17	CDS
chr1	145293406	A	G	NBPF10	CDS
chr1	248309150	G	A	OR2M5	CDS
chr1	111437656	G	A	CD53	CDS
chr1	153941533	C	A	CREB3L4	CDS
chr1	162722962	G	C	DDR2	CDS
chr1	237813287	C	T	RYR2	CDS
chr1	240371451	A	T	FMN2	CDS
chr1	174188301	G	T	RABGAP1L	CDS
chr1	200974462	T	A	KIF21B	CDS
chr1	207881537	G	C	CR1L	CDS
chr1	55591099	G	T	USP24	CDS
chr1	113653021	T	G	LRIG2	CDS
chr1	36636633	A	C	MAP7D1	CDS
chr1	201832672	T	G	IPO9	CDS
chr1	152671526	G	C	LCE2A	CDS
chr1	157062541	A	G	ETV3L	CDS
chr1	247875338	C	T	OR6F1	CDS
chr1	235383634	T	G	ARID4B	CDS
chr1	32560511	G	A	TMEM39B	CDS
chr1	35250714	C	A	GJB3	CDS
chr1	35453715	A	C	ZMYM6	CDS
chr1	145296489	C	A	NBPF10	CDS
chr1	148009428	C	T	NBPF14	CDS
chr1	152883011	T	A	IVL	CDS
chr1	186277867	A	T	PRG4	CDS
chr1	192321267	C	T	RGS21	CDS
chr1	58999837	A	T	OMA1	CDS
chr1	220232234	G	A	BPNT1	CDS
chr1	1256460	G	A	CPSF3L	CDS
chr1	204124978	G	T	REN	CDS
chr1	226474151	A	C	LIN9	CDS
chr1	170136723	G	T	METTL11B	CDS
chr1	248185269	C	T	OR2L5	CDS
chr1	152128094	T	C	RPTN	CDS
chr1	28764931	A	C	PHACTR4	CDS
chr1	2939059	G	A	ACTRT2	CDS
chr1	168216009	T	A	ANKRD36BP1	CDS
chr1	39879235	A	C	KIAA0754	CDS
chr1	65313240	T	A	JAK1	CDS
chr1	934990	A	G	HES4	CDS
chr1	201777196	A	C	NAV1	CDS
chr1	154932134	T	G	PYGO2	CDS
chr1	248737294	C	G	OR2T34	CDS
chr1	70716421	A	G	SRSF11	CDS
chr1	74936134	C	A	LRRC53	CDS
chr1	99164351	G	T	SNX7	CDS
chr1	226076711	C	A	LEFTY1	CDS
chr1	74801827	G	T	TNNI3K	CDS
chr1	111734800	G	A	DENND2D	CDS
chr1	144866636	C	T	PDE4DIP	CDS
chr1	215847988	A	C	USH2A	CDS
chr1	26665824	C	T	AIM1L	CDS
chr1	12854139	C	T	PRAMEF1	CDS
chr1	180945755	A	G	STX6	CDS
chr1	214818372	C	T	CENPF	CDS
chr1	12888428	C	T	PRAMEF11	CDS
chr1	207785143	G	A	CR1	CDS
chr1	52840542	G	A	ORC1	CDS
chr1	36939488	T	G	CSF3R	CDS
chr1	11585283	G	A	PTCHD2	CDS
chr1	200377594	C	T	ZNF281	CDS
chr1	11595673	G	C	PTCHD2	CDS
chr1	186276075	T	C	PRG4	CDS
chr1	201592660	G	A	AC096677.1	CDS
chr1	248059080	C	T	OR2W3	CDS
chr1	70712551	A	G	SRSF11	CDS
chr1	148012531	C	T	NBPF14	CDS
chr1	63042988	C	A	DOCK7	CDS
chr1	17597477	G	T	PADI3	CDS
chr1	32280169	A	T	SPOCD1	CDS
chr1	5925295	A	C	NPHP4	CDS
chr1	116915996	A	C	AL136376.1	CDS
chr1	12855667	A	T	PRAMEF1	CDS
chr1	186047344	G	A	HMCN1	CDS
chr1	240964781	A	T	RGS7	CDS
chr1	157804358	A	T	CD5L	CDS
chr1	152777707	C	T	LCE1C	CDS
chr1	206579737	T	G	SRGAP2	CDS
chr1	175332923	G	A	TNR	CDS
chr1	205632682	A	G	SLC45A3	CDS
chr1	78560665	A	G	GIPC2	CDS
chr1	186915868	T	A	PLA2G4A	CDS
chr1	10715842	C	T	CASZ1	CDS
chr1	176526123	G	A	PAPPA2	CDS
chr1	117122281	C	A	IGSF3	CDS
chr1	158815678	A	C	MNDA	CDS
chr1	185984525	A	T	HMCN1	CDS
chr1	34083211	C	A	CSMD2	CDS
chr1	158225058	G	A	CD1A	CDS
chr1	104162234	G	A	AMY2A	CDS
chr1	169562858	G	A	SELP	CDS
chr1	186062350	C	T	HMCN1	CDS
chr1	27949598	T	C	FGR	CDS
chr1	158747030	G	C	OR6N2	CDS
chr1	158747032	A	G	OR6N2	CDS
chr1	145439016	T	G	TXNIP	CDS
chr1	190067290	C	T	FAM5C	CDS
chr1	85736554	T	C	BCL10	CDS
chr1	114448248	G	T	DCLRE1B	CDS
chr1	78245408	G	T	FAM73A	CDS
chr1	158576278	T	G	OR10Z1	CDS
chr1	34643517	G	A	C1orf94	CDS
chr1	201180652	A	G	IGFN1	CDS
chr1	158577038	A	G	OR10Z1	CDS
chr1	46073299	C	T	NASP	CDS
chr1	150720280	C	A	CTSS	CDS
chr1	2451834	A	C	PANK4	CDS
chr1	100343333	C	T	AGL	CDS
chr1	70257773	C	T	LRRC7	CDS
chr1	248112794	G	C	OR2L8	CDS
chr1	179457757	C	T	AL160286.1	CDS
chr1	228109539	C	T	WNT9A	CDS
chr1	43689805	A	T	WDR65	CDS
chr1	62740559	A	C	KANK4	CDS
chr1	89586840	C	G	GBP2	CDS
chr1	112319717	C	T	KCND3	CDS
chr1	85733478	T	A	BCL10	CDS
chr1	169790863	G	A	C1orf112	CDS
chr1	226109280	G	A	PYCR2	CDS
chr1	248309020	G	A	OR2M5	CDS
chr1	246518363	G	A	SMYD3	CDS
chr1	201181390	C	T	IGFN1	CDS
chr1	205884196	G	A	SLC26A9	CDS
chr1	45923332	C	G	TESK2	CDS
chr1	52840513	C	T	ORC1	CDS
chr1	149907586	A	C	MTMR11	CDS
chr1	5993318	C	A	NPHP4	CDS
chr1	158325300	C	A	CD1E	CDS
chr1	149895448	G	A	SF3B4	CDS
chr1	201083991	G	T	ASCL5	CDS
chr1	94000284	C	T	FNBP1L	CDS
chr1	12853441	C	A	PRAMEF1	CDS
chr1	110020503	G	T	SYPL2	CDS
chr1	183204832	C	T	LAMC2	CDS
chr1	55247230	A	G	TTC22	CDS
chr1	152276377	C	G	FLG	CDS
chr1	208213008	G	A	PLXNA2	CDS
chr1	34006867	C	T	CSMD2	CDS
chr1	153362935	A	G	S100A8	CDS
chr1	248097371	G	A	OR2AJ1	CDS
chr1	89613381	G	A	GBP7	CDS
chr1	207495782	T	A	CD55	CDS
chr1	240371460	G	A	FMN2	CDS
chr1	53553843	C	T	SLC1A7	CDS
chr1	36205042	C	A	CLSPN	CDS
chr1	110709815	C	A	SLC6A17	CDS
chr1	65325918	C	G	JAK1	CDS
chr1	158595953	T	C	SPTA1	CDS
chr1	207741183	A	G	CR1	CDS
chr1	147408761	G	A	GPR89B	CDS
chr1	215932088	A	C	USH2A	CDS
chr1	158605757	C	T	SPTA1	CDS
chr1	47607271	C	T	CYP4A22	CDS
chr1	11983421	G	C	KIAA2013	CDS
chr1	177250519	T	C	FAM5B	CDS
chr1	179989114	G	T	CEP350	CDS
chr1	186645203	G	C	PTGS2	CDS
chr1	237947443	G	A	RYR2	CDS
chr1	28527842	G	T	DNAJC8	CDS
chr1	70505130	G	T	LRRC7	CDS
chr1	113243055	T	C	MOV10	CDS
chr1	115220535	A	C	AMPD1	CDS
chr1	116930030	A	G	ATP1A1	CDS
chr1	158646004	C	G	SPTA1	CDS
chr1	16378753	A	G	CLCNKB	CDS
chr1	184765171	G	C	FAM129A	CDS
chr1	204587718	G	A	LRRN2	CDS
chr1	226924496	C	A	ITPKB	CDS
chr1	152785119	G	T	LCE1B	CDS
chr1	154296798	C	G	AQP10	CDS
chr1	160585530	A	G	SLAMF1	CDS
chr1	173556856	G	C	SLC9C2	CDS
chr1	1475123	G	A	TMEM240	CDS
chr1	193150024	C	G	B3GALT2	CDS
chr1	2422735	C	G	PLCH2	CDS
chr1	32130815	G	T	COL16A1	CDS
chr1	11199440	T	G	MTOR	CDS
chr1	39759165	C	A	MACF1	CDS
chr1	39824917	G	C	MACF1	CDS
chr1	7723995	A	T	CAMTA1	CDS
chr1	111962303	G	A	OVGP1	CDS
chr1	154407569	C	A	IL6R	CDS
chr1	15783274	C	T	CELA2A	CDS
chr1	156875132	G	A	PEAR1	CDS
chr1	12091429	A	G	MIIP	CDS
chr1	10720049	G	A	CASZ1	CDS
chr1	12854635	C	T	PRAMEF1	CDS
chr1	152187319	G	T	HRNR	CDS
chr1	196871627	A	T	CFHR4	CDS
chr1	201368573	C	T	LAD1	CDS
chr1	228345546	G	C	GJC2	CDS
chr1	240070775	A	C	CHRM3	CDS
chr1	240371253	T	A	FMN2	CDS
chr1	41827830	G	A	FOXO6	CDS
chr1	55224634	G	C	PARS2	CDS
chr1	6202296	G	A	CHD5	CDS
chr1	2440393	G	A	PANK4	CDS
chr1	27874840	T	G	AHDC1	CDS
chr1	207644172	G	C	CR2	CDS
chr1	222734789	T	C	TAF1A	CDS
chr1	223438044	C	A	SUSD4	CDS
chr1	93584910	C	T	MTF2	CDS
chr1	206632204	G	T	SRGAP2	CDS
chr1	26662599	C	T	AIM1L	CDS
chr1	207288764	A	G	C4BPA	CDS
chr1	1724728	G	A	GNB1	CDS
chr1	224482029	C	T	NVL	CDS
chr1	151678760	G	T	CELF3	CDS
chr1	173516905	T	C	SLC9C2	CDS
chr1	167741609	C	T	MPZL1	CDS
chr1	155449576	A	C	ASH1L	CDS
chr1	29637991	G	C	PTPRU	CDS
chr1	204083516	C	G	SOX13	CDS
chr1	11007725	G	A	C1orf127	CDS
chr1	33439302	G	T	FKSG48	CDS
chr1	180022134	C	T	CEP350	CDS
chr1	2235368	C	T	SKI	CDS
chr1	20640980	C	T	VWA5B1	CDS
chr1	24664560	C	A	GRHL3	CDS
chr1	46073828	G	A	NASP	CDS
chr1	23191382	C	T	EPHB2	CDS
chr1	150232560	T	C	CA14	CDS
chr1	155161733	G	C	MUC1	CDS
chr1	228470926	C	T	OBSCN	CDS
chr1	12942173	C	G	PRAMEF4	CDS
chr1	145302714	A	G	NBPF10	CDS
chr1	155161737	G	C	MUC1	CDS
chr1	162773301	G	A	HSD17B7	CDS
chr1	236958641	C	A	MTR	CDS
chr1	248224739	A	G	OR2L3	CDS
chr1	177247811	G	T	FAM5B	CDS
chr1	112246047	C	G	RAP1A	CDS
chr1	155313251	T	A	ASH1L	CDS
chr1	37346244	C	T	GRIK3	CDS
chr1	3421897	A	G	MEGF6	CDS
chr1	78383685	C	T	NEXN	CDS
chr1	22915674	G	A	EPHA8	CDS
chr1	152749004	G	A	LCE1F	CDS
chr1	159824684	G	T	C1orf204	CDS
chr1	15545982	G	T	TMEM51	CDS
chr1	158533104	G	T	OR6P1	CDS
chr1	33065997	G	A	ZBTB8A	CDS
chr1	245850920	C	A	KIF26B	CDS
chr1	42048091	G	A	HIVEP3	CDS
chr1	160309729	G	A	COPA	CDS
chr1	17312585	C	A	ATP13A2	CDS
chr1	55624560	A	G	USP24	CDS
chr1	1247495	G	T	CPSF3L	CDS
chr1	237619942	G	A	RYR2	CDS
chr1	55175666	G	A	MROH7	CDS
chr1	84864300	T	A	DNASE2B	CDS
chr1	66798147	G	A	PDE4B	CDS
chr1	173780350	G	A	CENPL	CDS
chr1	89271584	G	A	PKN2	CDS
chr1	161132847	A	G	USP21	CDS
chr1	37346363	G	T	GRIK3	CDS
chr1	207643285	C	A	CR2	CDS
chr1	152083325	A	T	TCHH	CDS
chr1	205899083	C	T	SLC26A9	CDS
chr1	207643284	C	A	CR2	CDS
chr1	91851336	A	G	HFM1	CDS
chr1	237957188	C	T	RYR2	CDS
chr1	156243215	C	T	SMG5	CDS
chr1	186043957	C	T	HMCN1	CDS
chr1	66829163	A	G	PDE4B	CDS
chr1	33292405	G	T	S100PBP	CDS
chr1	10708077	G	A	CASZ1	CDS
chr1	144904733	A	C	PDE4DIP	CDS
chr1	155979420	C	T	SSR2	CDS
chr1	158615103	C	T	SPTA1	CDS
chr1	152129100	C	T	RPTN	CDS
chr1	61892140	A	G	NFIA	CDS
chr1	236973876	G	T	MTR	CDS
chr1	23724077	C	A	TCEA3	CDS
chr1	93998500	C	T	FNBP1L	CDS
chr1	23744456	G	A	TCEA3	CDS
chr1	14106592	C	T	PRDM2	CDS
chr1	24019220	T	A	RPL11	CDS
chr1	101197054	C	T	VCAM1	CDS
chr1	203672891	C	T	ATP2B4	CDS
chr1	243329049	G	A	CEP170	CDS
chr1	16064651	G	A	SLC25A34	CDS
chr1	12416462	A	C	VPS13D	CDS
chr1	26887617	C	T	RPS6KA1	CDS
chr1	65130225	T	C	CACHD1	CDS
chr1	16385175	G	A	FAM131C	CDS
chr1	45190863	C	T	C1orf228	CDS
chr1	151238569	T	A	PSMD4	CDS
chr1	19209815	G	A	ALDH4A1	CDS
chr1	222904729	A	G	BROX	CDS
chr1	159825696	G	T	VSIG8	CDS
chr1	93667516	A	T	CCDC18	CDS
chr1	27876809	G	A	AHDC1	CDS
chr1	26107553	C	T	MAN1C1	CDS
chr1	6662098	G	T	KLHL21	CDS
chr1	233275585	C	T	PCNXL2	CDS
chr1	28605651	C	T	SESN2	CDS
chr1	247835918	G	A	OR13G1	CDS
chr1	1178245	C	T	FAM132A	CDS
chr1	17270751	G	A	CROCC	CDS
chr1	113153614	C	T	ST7L	CDS
chr1	101185467	A	G	VCAM1	CDS
chr1	153724788	G	C	INTS3	CDS
chr1	207870897	C	A	CR1L	CDS
chr1	248201901	G	A	OR2L2	CDS
chr1	248525193	C	T	OR2T4	CDS
chr1	229422292	C	T	RAB4A	CDS
chr1	16460076	G	A	EPHA2	CDS
chr1	169204421	A	G	NME7	CDS
chr1	167343365	G	A	POU2F1	CDS
chr1	116937896	G	C	ATP1A1	CDS
chr1	1431165	C	T	ATAD3B	CDS
chr1	118629569	G	A	SPAG17	CDS
chr1	54291535	C	G	TMEM48	CDS
chr1	157668355	T	A	FCRL3	CDS
chr1	110256075	A	G	GSTM5	CDS
chr1	8418575	G	C	RERE	CDS
chr1	215960167	T	G	USH2A	CDS
chr1	145014199	C	A	PDE4DIP	CDS
chr1	149676293	C	A	AL358813.2	CDS
chr1	225539363	G	A	DNAH14	CDS
chr1	227954677	C	T	SNAP47	CDS
chr1	158618320	G	A	SPTA1	CDS
chr1	166818566	A	G	POGK	CDS
chr1	209795909	T	C	LAMB3	CDS
chr1	210577831	C	T	HHAT	CDS
chr1	212120045	G	A	INTS7	CDS
chr1	215847813	C	T	USH2A	CDS
chr1	228346053	C	T	GJC2	CDS
chr1	228407059	G	T	OBSCN	CDS
chr1	45973191	G	T	MMACHC	CDS
chr1	35259872	G	A	GJA4	CDS
chr1	155450718	G	A	ASH1L	CDS
chr1	27950303	C	T	FGR	CDS
chr1	39877771	C	T	KIAA0754	CDS
chr1	54518751	T	C	TMEM59	CDS
chr1	92646705	T	C	KIAA1107	CDS
chr1	57257888	C	T	C1orf168	CDS
chr1	118567949	G	A	SPAG17	CDS
chr1	160099087	C	T	ATP1A2	CDS
chr1	24989291	C	G	SRRM1	CDS
chr1	228879333	A	G	RHOU	CDS
chr1	92979311	C	T	EVI5	CDS
chr1	201178174	C	T	IGFN1	CDS
chr1	154310132	C	T	ATP8B2	CDS
chr1	43852332	G	A	MED8	CDS
chr1	235295296	T	G	RBM34	CDS
chr1	158583632	G	A	SPTA1	CDS
chr1	23760793	G	A	ASAP3	CDS
chr1	27675923	G	A	SYTL1	CDS
chr1	113256187	A	T	PPM1J	CDS
chr1	103355113	A	T	COL11A1	CDS
chr1	223568603	G	A	C1orf65	CDS
chr1	207527368	T	A	CD55	CDS
chr1	3328012	C	T	PRDM16	CDS
chr1	155911856	C	T	RXFP4	CDS
chr1	175372620	C	T	TNR	CDS
chr1	10705015	C	G	CASZ1	CDS
chr1	115419379	T	A	SYCP1	CDS
chr1	32256580	C	A	SPOCD1	CDS
chr1	28920561	C	T	RAB42	CDS
chr1	179052097	C	G	TOR3A	CDS
chr1	182778368	G	T	NPL	CDS
chr1	27876677	G	A	AHDC1	CDS
chr1	156006809	T	C	UBQLN4	CDS
chr1	111495261	G	C	LRIF1	CDS
chr1	159409949	A	G	OR10J1	CDS
chr1	248790345	G	C	OR2T11	CDS
chr1	228582784	G	A	TRIM11	CDS
chr1	196967361	A	G	CFHR5	CDS
chr1	32265635	C	T	SPOCD1	CDS
chr1	175292512	C	T	TNR	CDS
chr1	13936975	G	A	PDPN	CDS
chr1	93297673	T	C	RPL5	CDS
chr1	201180100	C	G	IGFN1	CDS
chr1	150825278	C	T	ARNT	CDS
chr1	241920733	T	C	WDR64	CDS
chr1	24435050	T	C	MYOM3	CDS
chr1	177249757	C	T	FAM5B	CDS
chr1	54570448	C	T	AL161915.1	CDS
chr1	120459005	T	C	NOTCH2	CDS
chr1	203677017	C	T	ATP2B4	CDS
chr1	17281353	G	A	CROCC	CDS
chr1	202977904	T	A	TMEM183A	CDS
chr1	175331932	G	C	TNR	CDS
chr1	34643468	C	T	C1orf94	CDS
chr1	176525699	C	T	PAPPA2	CDS
chr1	75608861	C	T	LHX8	CDS
chr1	45274531	A	G	BTBD19	CDS
chr1	153177429	C	A	LELP1	CDS
chr1	86954728	C	T	CLCA1	CDS
chr1	90399259	A	C	LRRC8D	CDS
chr1	65339176	G	A	JAK1	CDS
chr1	10699678	C	T	CASZ1	CDS
chr1	118584597	C	T	SPAG17	CDS
chr1	109803847	G	A	CELSR2	CDS
chr1	237947920	G	C	RYR2	CDS
chr1	181767610	G	A	CACNA1E	CDS
chr1	32259395	T	A	SPOCD1	CDS
chr1	160850418	G	A	ITLN1	CDS
chr1	970664	C	G	AGRN	CDS
chr1	157559012	G	A	FCRL4	CDS
chr1	202531762	T	G	PPP1R12B	CDS
chr1	237821291	A	T	RYR2	CDS
chr1	179457784	T	C	AL160286.1	CDS
chr1	22987415	G	T	C1QB	CDS
chr1	32280924	G	A	SPOCD1	CDS
chr1	111957563	C	A	OVGP1	CDS
chr1	186106992	C	T	HMCN1	CDS
chr1	176015343	A	T	RFWD2	CDS
chr1	145015877	G	T	PDE4DIP	CDS
chr1	248309230	C	T	OR2M5	CDS
chr1	152883056	A	G	IVL	CDS
chr1	154317450	C	T	ATP8B2	CDS
chr1	196643073	G	A	CFH	CDS
chr1	114377584	G	T	PTPN22	CDS
chr1	26608885	C	T	UBXN11	CDS
chr1	1355723	C	T	ANKRD65	CDS
chr1	156917977	G	A	ARHGEF11	CDS
chr1	204416583	G	T	PIK3C2B	CDS
chr1	160105243	C	T	ATP1A2	CDS
chr1	247768946	A	G	OR2G3	CDS
chr1	238053225	C	T	ZP4	CDS
chr1	109325293	G	C	STXBP3	CDS
chr1	152129101	A	G	RPTN	CDS
chr1	22332008	T	C	CELA3A	CDS
chr1	161518807	G	A	FCGR3A	CDS
chr1	74936164	C	T	LRRC53	CDS
chr1	6189013	G	C	CHD5	CDS
chr1	44476505	C	T	SLC6A9	CDS
chr1	161970084	G	C	OLFML2B	CDS
chr1	161137895	C	T	PPOX	CDS
chr1	152128065	C	T	RPTN	CDS
chr1	26126788	C	T	SEPN1	CDS
chr1	110603403	G	A	ALX3	CDS
chr1	15655967	G	A	FHAD1	CDS
chr1	29314360	G	A	EPB41	CDS
chr1	10327567	A	G	KIF1B	CDS
chr1	156235961	G	A	SMG5	CDS
chr1	204924020	C	T	NFASC	CDS
chr1	160276275	G	A	COPA	CDS
chr1	201966652	G	A	RNPEP	CDS
chr1	42045835	C	A	HIVEP3	CDS
chr1	181479613	G	A	CACNA1E	CDS
chr1	247320141	G	C	ZNF124	CDS
chr1	161022524	T	C	ARHGAP30	CDS
chr1	205687499	C	G	NUCKS1	CDS
chr1	75602827	T	C	LHX8	CDS
chr1	153431447	C	T	S100A7	CDS
chr1	196646769	T	G	CFH	CDS
chr1	154474169	T	A	SHE	CDS
chr1	103404628	G	A	COL11A1	CDS
chr1	201083896	T	A	ASCL5	CDS
chr1	31660955	A	G	NKAIN1	CDS
chr1	7890026	A	G	PER3	CDS
chr1	152326791	A	C	FLG2	CDS
chr1	51775004	G	A	TTC39A	CDS
chr1	92181865	G	A	TGFBR3	CDS
chr10	124711492	G	A	C10orf88	CDS
chr10	75581481	G	A	CAMK2G	CDS
chr10	48388506	G	A	RBP3	CDS
chr10	116100394	G	A	AFAP1L2	CDS
chr10	67862966	T	C	CTNNA3	CDS
chr10	50599289	T	C	DRGX	CDS
chr10	134218307	A	C	PWWP2B	CDS
chr10	75457349	G	A	AGAP5	CDS
chr10	119307668	G	A	EMX2	CDS
chr10	99330164	C	T	UBTD1	CDS
chr10	12197839	G	T	SEC61A2	CDS
chr10	100190355	G	A	HPS1	CDS
chr10	133962933	A	C	JAKMIP3	CDS
chr10	134912144	C	T	GPR123	CDS
chr10	48370818	G	T	ZNF488	CDS
chr10	46965122	G	T	SYT15	CDS
chr10	25887337	C	T	GPR158	CDS
chr10	50950902	C	T	OGDHL	CDS
chr10	102107912	T	G	SCD	CDS
chr10	48429243	G	A	GDF10	CDS
chr10	105218243	C	T	CALHM1	CDS
chr10	105642534	G	A	OBFC1	CDS
chr10	101808528	G	A	CPN1	CDS
chr10	72360409	T	G	PRF1	CDS
chr10	106907476	G	T	SORCS3	CDS
chr10	55721600	T	G	PCDH15	CDS
chr10	49988154	G	T	WDFY4	CDS
chr10	70332706	C	A	TET1	CDS
chr10	128202502	C	A	C10orf90	CDS
chr10	37430910	C	T	ANKRD30A	CDS
chr10	125805664	T	C	CHST15	CDS
chr10	11363245	C	T	CELF2	CDS
chr10	88912635	A	G	FAM35A	CDS
chr10	89685272	T	C	PTEN	CDS
chr10	73571272	C	T	CDH23	CDS
chr10	75528578	A	T	SEC24C	CDS
chr10	135438998	G	T	FRG2B	CDS
chr10	128193363	C	T	C10orf90	CDS
chr10	17659275	A	C	PTPLA	CDS
chr10	13698641	G	T	FRMD4A	CDS
chr10	121140437	G	A	GRK5	CDS
chr10	77158706	G	A	ZNF503	CDS
chr10	98742781	G	A	C10orf12	CDS
chr10	98820425	C	T	SLIT1	CDS
chr10	73511557	C	T	C10orf54	CDS
chr10	51863831	G	C	FAM21A	CDS
chr10	87484145	C	T	GRID1	CDS
chr10	16562986	T	G	C1QL3	CDS
chr10	95276855	G	T	CEP55	CDS
chr10	104235682	G	A	TMEM180	CDS
chr10	106139810	G	A	CCDC147	CDS
chr10	43089396	A	T	ZNF33B	CDS
chr10	50151478	C	A	WDFY4	CDS
chr10	50154925	C	T	WDFY4	CDS
chr10	64913517	G	A	NRBF2	CDS
chr10	87614258	G	A	GRID1	CDS
chr10	46965803	C	G	SYT15	CDS
chr10	81928946	G	T	ANXA11	CDS
chr10	293393	A	C	ZMYND11	CDS
chr10	45486499	C	T	RASSF4	CDS
chr10	30748346	C	T	MAP3K8	CDS
chr10	94818071	C	A	EXOC6	CDS
chr10	88476273	C	A	LDB3	CDS
chr10	17276817	C	T	VIM	CDS
chr10	101977870	A	C	CHUK	CDS
chr10	22016857	G	T	MLLT10	CDS
chr10	73563152	A	G	CDH23	CDS
chr10	51767798	A	T	AGAP6	CDS
chr10	49988153	G	T	WDFY4	CDS
chr10	135083026	T	C	ADAM8	CDS
chr10	126715194	G	A	CTBP2	CDS
chr10	47667286	C	G	ANTXRL	CDS
chr10	134664639	G	A	TTC40	CDS
chr10	76790711	C	T	KAT6B	CDS
chr10	105162908	G	A	PDCD11	CDS
chr10	55581950	C	T	PCDH15	CDS
chr10	124597028	G	C	CUZD1	CDS
chr10	104268950	C	T	SUFU	CDS
chr10	15098908	C	T	OLAH	CDS
chr10	64564897	C	T	ADO	CDS
chr10	133950563	A	G	JAKMIP3	CDS
chr10	75302585	T	C	USP54	CDS
chr10	126683209	T	A	CTBP2	CDS
chr10	125622233	G	T	CPXM2	CDS
chr10	117849393	G	A	GFRA1	CDS
chr10	52384721	C	G	SGMS1	CDS
chr10	135011951	G	A	KNDC1	CDS
chr10	135372382	C	T	SYCE1	CDS
chr10	93257	G	A	TUBB8	CDS
chr10	128193111	G	C	C10orf90	CDS
chr10	75457492	A	G	AGAP5	CDS
chr10	16870840	G	A	CUBN	CDS
chr10	92677580	C	G	ANKRD1	CDS
chr10	50025446	G	T	WDFY4	CDS
chr10	63170292	A	G	TMEM26	CDS
chr10	70956767	T	G	SUPV3L1	CDS
chr10	24883961	T	C	ARHGAP21	CDS
chr10	27687738	T	G	PTCHD3	CDS
chr10	46963951	G	A	SYT15	CDS
chr10	71912313	G	T	SAR1A	CDS
chr10	50149860	C	T	WDFY4	CDS
chr10	73560497	C	T	CDH23	CDS
chr10	129903539	G	T	MKI67	CDS
chr10	5803270	A	C	FAM208B	CDS
chr10	17130316	G	A	CUBN	CDS
chr10	74034565	G	C	DDIT4	CDS
chr10	126655243	G	A	ZRANB1	CDS
chr10	95132767	C	T	MYOF	CDS
chr10	42922659	G	A	CCNYL2	CDS
chr10	96534863	C	T	CYP2C19	CDS
chr10	46999030	C	T	GPRIN2	CDS
chr10	115894813	A	G	C10orf118	CDS
chr10	51748550	T	G	AGAP6	CDS
chr10	11784737	C	T	ECHDC3	CDS
chr10	117061391	T	A	ATRNL1	CDS
chr10	22019968	G	T	MLLT10	CDS
chr10	104857066	A	C	NT5C2	CDS
chr10	85994076	C	T	LRIT1	CDS
chr10	134722007	C	A	TTC40	CDS
chr10	94250316	A	G	IDE	CDS
chr10	60029053	C	A	CISD1	CDS
chr10	101715180	C	T	DNMBP	CDS
chr10	129866433	A	G	PTPRE	CDS
chr10	50533386	C	T	C10orf71	CDS
chr10	91488957	G	A	KIF20B	CDS
chr10	19612923	G	A	C10orf112	CDS
chr10	87898743	G	A	GRID1	CDS
chr10	38345076	G	T	ZNF33A	CDS
chr10	29783908	A	G	SVIL	CDS
chr10	55849820	T	G	PCDH15	CDS
chr10	3146034	C	G	PFKP	CDS
chr10	126090333	T	C	OAT	CDS
chr10	105836073	C	T	COL17A1	CDS
chr10	56424016	G	A	PCDH15	CDS
chr10	26463138	G	T	MYO3A	CDS
chr10	33208941	A	C	ITGB1	CDS
chr10	96540359	T	A	CYP2C19	CDS
chr10	96988453	G	T	C10orf129	CDS
chr10	90665267	T	C	STAMBPL1	CDS
chr10	91066464	C	T	IFIT2	CDS
chr10	85968116	G	A	CDHR1	CDS
chr10	135015203	T	C	KNDC1	CDS
chr10	89692961	C	T	PTEN	CDS
chr10	75888867	T	G	AP3M1	CDS
chr10	100992202	G	A	HPSE2	CDS
chr10	70123764	G	A	RUFY2	CDS
chr10	105819405	C	T	COL17A1	CDS
chr10	91065972	G	T	IFIT2	CDS
chr10	82180257	A	G	FAM213A	CDS
chr10	125805446	A	C	CHST15	CDS
chr10	115674827	T	C	AL162407.1	CDS
chr10	94399565	A	G	KIF11	CDS
chr10	134459467	C	T	INPP5A	CDS
chr10	47000217	G	A	GPRIN2	CDS
chr10	47087474	C	T	PPYR1	CDS
chr10	26558081	G	T	GAD2	CDS
chr10	134647605	C	T	TTC40	CDS
chr10	105762538	C	T	SLK	CDS
chr10	73822622	C	T	SPOCK2	CDS
chr10	28032317	T	A	MKX	CDS
chr10	115614787	G	T	NHLRC2	CDS
chr10	50667133	G	A	ERCC6	CDS
chr10	87966288	C	T	GRID1	CDS
chr10	135011989	C	T	KNDC1	CDS
chr10	72201335	C	T	NODAL	CDS
chr10	79552251	T	C	DLG5	CDS
chr10	99473954	G	T	MARVELD1	CDS
chr10	101835810	C	T	CPN1	CDS
chr10	28822510	T	A	WAC	CDS
chr10	124336010	T	C	DMBT1	CDS
chr10	55568568	C	T	PCDH15	CDS
chr10	129537119	G	T	FOXI2	CDS
chr10	55581628	G	A	PCDH15	CDS
chr10	64973749	A	C	JMJD1C	CDS
chr10	70204797	G	A	DNA2	CDS
chr10	102778602	G	C	PDZD7	CDS
chr11	45986887	G	T	PHF21A	CDS
chr11	1081807	G	C	MUC2	CDS
chr11	4935980	C	T	OR51G2	CDS
chr11	69625348	C	T	FGF3	CDS
chr11	1093014	C	G	MUC2	CDS
chr11	124440297	C	T	OR8A1	CDS
chr11	61735911	A	G	AP003733.1	CDS
chr11	62655904	C	T	SLC3A2	CDS
chr11	31815027	G	A	PAX6	CDS
chr11	62762080	T	G	SLC22A8	CDS
chr11	4944711	G	T	OR51G1	CDS
chr11	3249231	C	T	MRGPRE	CDS
chr11	107502335	C	T	ELMOD1	CDS
chr11	124735560	G	A	ROBO3	CDS
chr11	103818397	G	C	PDGFD	CDS
chr11	65838031	T	G	PACS1	CDS
chr11	105845044	C	T	GRIA4	CDS
chr11	64417941	C	T	NRXN2	CDS
chr11	108345632	C	T	KDELC2	CDS
chr11	61644990	T	C	FADS3	CDS
chr11	1265817	C	T	MUC5B	CDS
chr11	49053424	A	G	TRIM49B	CDS
chr11	67209178	A	G	CORO1B	CDS
chr11	108115600	C	T	ATM	CDS
chr11	6636547	G	A	TPP1	CDS
chr11	111965573	T	C	SDHD	CDS
chr11	64032495	A	C	PLCB3	CDS
chr11	12535043	C	T	PARVA	CDS
chr11	1093038	A	T	MUC2	CDS
chr11	86662280	C	G	PRSS23	CDS
chr11	50003602	C	T	OR4C12	CDS
chr11	71276851	A	G	KRTAP5-10	CDS
chr11	62363783	G	A	MTA2	CDS
chr11	73840713	G	A	C2CD3	CDS
chr11	73840752	G	A	C2CD3	CDS
chr11	19251870	T	A	E2F8	CDS
chr11	6292495	C	T	CCKBR	CDS
chr11	66626161	G	A	LRFN4	CDS
chr11	99827625	T	C	CNTN5	CDS
chr11	7949442	A	T	OR10A6	CDS
chr11	20178095	G	A	DBX1	CDS
chr11	763428	T	G	TALDO1	CDS
chr11	125324106	G	A	FEZ1	CDS
chr11	1874388	C	T	LSP1	CDS
chr11	92565144	G	A	FAT3	CDS
chr11	92624177	C	T	FAT3	CDS
chr11	62293548	C	A	AHNAK	CDS
chr11	26586789	T	C	MUC15	CDS
chr11	73020095	T	G	ARHGEF17	CDS
chr11	18210477	C	T	RP11-113D6.6	CDS
chr11	31086145	C	A	DCDC5	CDS
chr11	89537559	T	C	TRIM49	CDS
chr11	533356	G	A	HRAS	CDS
chr11	108153603	A	G	ATM	CDS
chr11	117310587	G	A	DSCAML1	CDS
chr11	75897981	C	T	WNT11	CDS
chr11	134855614	A	G	AP003062.1	CDS
chr11	498022	C	A	RNH1	CDS
chr11	63933345	G	A	MACROD1	CDS
chr11	108032406	C	T	NPAT	CDS
chr11	1466898	G	A	BRSK2	CDS
chr11	61276948	G	A	LRRC10B	CDS
chr11	7063729	G	C	NLRP14	CDS
chr11	120957550	C	A	TBCEL	CDS
chr11	116633878	C	T	BUD13	CDS
chr11	55655605	G	A	TRIM51	CDS
chr11	118183370	G	T	CD3E	CDS
chr11	20112530	T	A	NAV2	CDS
chr11	22399076	A	T	SLC17A6	CDS
chr11	87908465	C	T	RAB38	CDS
chr11	62286586	T	C	AHNAK	CDS
chr11	92600212	G	A	FAT3	CDS
chr11	1093249	C	A	MUC2	CDS
chr11	1651178	G	A	KRTAP5-5	CDS
chr11	6292661	G	A	CCKBR	CDS
chr11	17617606	C	T	OTOG	CDS
chr11	7949332	C	T	OR10A6	CDS
chr11	104761956	C	T	CASP12	CDS
chr11	67432799	G	A	ALDH3B2	CDS
chr11	92087640	C	T	FAT3	CDS
chr11	4968175	C	A	OR51A4	CDS
chr11	64570094	G	A	MAP4K2	CDS
chr11	47721097	G	A	AGBL2	CDS
chr11	1629366	T	G	KRTAP5-3	CDS
chr11	26484636	C	T	ANO3	CDS
chr11	48285955	A	T	OR4X1	CDS
chr11	108186754	C	T	ATM	CDS
chr11	71717294	C	T	NUMA1	CDS
chr11	71949087	C	A	INPPL1	CDS
chr11	105775937	G	A	GRIA4	CDS
chr11	70189978	C	T	PPFIA1	CDS
chr11	94862599	G	A	ENDOD1	CDS
chr11	1269490	T	G	MUC5B	CDS
chr11	134856287	T	C	AP003062.1	CDS
chr11	129992334	A	G	APLP2	CDS
chr11	93912803	C	A	PANX1	CDS
chr11	120040961	C	G	AP000679.2	CDS
chr11	1247478	A	C	MUC5B	CDS
chr11	10875178	T	C	ZBED5	CDS
chr11	46407608	G	T	CHRM4	CDS
chr11	824567	C	T	PNPLA2	CDS
chr11	123909429	G	T	OR10G7	CDS
chr11	118371774	C	T	MLL	CDS
chr11	1606267	A	G	KRTAP5-1	CDS
chr11	3140844	G	A	OSBPL5	CDS
chr11	92087945	C	T	FAT3	CDS
chr11	56114201	G	T	OR8K1	CDS
chr11	64627791	C	T	EHD1	CDS
chr11	1093413	G	T	MUC2	CDS
chr11	1256559	C	T	MUC5B	CDS
chr11	17741764	C	T	MYOD1	CDS
chr11	45671535	G	A	CHST1	CDS
chr11	88027268	C	T	CTSC	CDS
chr11	20078084	G	C	NAV2	CDS
chr11	7064330	G	A	NLRP14	CDS
chr11	106810845	G	A	GUCY1A2	CDS
chr11	64418965	C	T	NRXN2	CDS
chr11	55861148	G	A	OR8I2	CDS
chr11	66617780	G	A	PC	CDS
chr11	60785249	C	T	CD6	CDS
chr11	110102648	T	C	RDX	CDS
chr11	93542883	A	T	MED17	CDS
chr11	134856336	C	G	AP003062.1	CDS
chr11	74109168	C	G	PGM2L1	CDS
chr11	108121432	C	T	ATM	CDS
chr11	76831861	G	T	CAPN5	CDS
chr11	46916185	C	T	LRP4	CDS
chr11	59245410	G	A	OR4D10	CDS
chr11	133714200	C	T	SPATA19	CDS
chr11	67396431	C	A	NUDT8	CDS
chr11	57982907	T	C	OR1S1	CDS
chr11	67191182	C	A	CARNS1	CDS
chr11	62296098	A	G	AHNAK	CDS
chr11	1093430	C	A	MUC2	CDS
chr11	1093368	G	A	MUC2	CDS
chr11	88337977	G	A	GRM5	CDS
chr11	1017596	T	G	MUC6	CDS
chr11	123886446	C	A	OR10G4	CDS
chr11	71276996	A	G	KRTAP5-10	CDS
chr11	63174111	C	T	SLC22A9	CDS
chr11	87908550	C	T	RAB38	CDS
chr11	488573	C	T	PTDSS2	CDS
chr11	125495755	A	C	CHEK1	CDS
chr11	89537425	C	A	TRIM49	CDS
chr11	1095270	G	A	MUC2	CDS
chr11	65306867	C	T	LTBP3	CDS
chr11	66249736	C	T	DPP3	CDS
chr11	72408531	C	G	ARAP1	CDS
chr11	124189564	T	A	OR8D2	CDS
chr11	124626554	G	A	ESAM	CDS
chr11	36596716	A	T	RAG1	CDS
chr11	62432370	C	A	C11orf48	CDS
chr11	64119858	G	A	CCDC88B	CDS
chr11	1268189	C	G	MUC5B	CDS
chr11	5411399	C	T	OR51M1	CDS
chr11	61318858	G	C	SYT7	CDS
chr11	66031174	G	T	KLC2	CDS
chr11	103908592	G	A	DDI1	CDS
chr11	10651211	T	C	MRVI1	CDS
chr11	126294480	C	T	KIRREL3	CDS
chr11	33065428	C	A	TCP11L1	CDS
chr11	57313375	G	A	SMTNL1	CDS
chr11	62381230	G	A	ROM1	CDS
chr11	8662080	A	G	TRIM66	CDS
chr11	1587040	A	G	DUSP8	CDS
chr11	76072085	C	T	PRKRIR	CDS
chr11	63993314	C	G	TRPT1	CDS
chr11	9597485	G	T	WEE1	CDS
chr11	77690046	C	T	INTS4	CDS
chr11	556906	G	T	C11orf35	CDS
chr11	123756122	A	C	TMEM225	CDS
chr11	130130859	A	C	ZBTB44	CDS
chr11	694956	G	A	DEAF1	CDS
chr11	7982839	C	T	NLRP10	CDS
chr11	56020323	T	C	OR5T3	CDS
chr11	118355577	G	T	MLL	CDS
chr11	67759294	G	A	UNC93B1	CDS
chr11	101828923	C	T	KIAA1377	CDS
chr11	102221299	A	C	BIRC2	CDS
chr11	18195049	T	C	MRGPRX4	CDS
chr11	65293130	A	G	SCYL1	CDS
chr11	1464737	G	A	BRSK2	CDS
chr11	56113893	G	T	OR8K1	CDS
chr11	119216610	C	T	MFRP	CDS
chr11	62768256	C	G	SLC22A8	CDS
chr11	60870066	T	G	CD5	CDS
chr11	65631167	C	T	MUS81	CDS
chr11	111430981	G	A	LAYN	CDS
chr11	47176810	C	T	C11orf49	CDS
chr11	108380704	C	G	EXPH5	CDS
chr11	71627196	C	A	RP11-849H4.2	CDS
chr11	55606966	C	A	OR5D16	CDS
chr11	123755313	G	A	TMEM225	CDS
chr11	118406325	C	T	TMEM25	CDS
chr11	55656467	A	G	TRIM51	CDS
chr11	58384202	T	G	ZFP91	CDS
chr11	62606623	C	A	WDR74	CDS
chr11	96123816	G	C	JRKL	CDS
chr11	108190785	G	A	ATM	CDS
chr11	118828885	C	T	UPK2	CDS
chr11	36103278	G	A	LDLRAD3	CDS
chr11	108236086	C	T	ATM	CDS
chr11	4967947	G	C	OR51A4	CDS
chr11	57321999	A	T	UBE2L6	CDS
chr11	58126028	A	G	OR5B17	CDS
chr11	99715944	C	G	CNTN5	CDS
chr11	119145599	A	G	CBL	CDS
chr11	1017183	G	T	MUC6	CDS
chr11	74417541	G	T	CHRDL2	CDS
chr11	120207953	A	G	ARHGEF12	CDS
chr11	92624109	G	A	FAT3	CDS
chr11	5878048	T	C	OR52E8	CDS
chr11	126279295	A	G	ST3GAL4	CDS
chr11	45832877	G	T	SLC35C1	CDS
chr11	45832878	G	T	SLC35C1	CDS
chr11	1264946	C	T	MUC5B	CDS
chr11	1264631	A	G	MUC5B	CDS
chr11	57970981	C	T	OR1S2	CDS
chr11	57970980	A	G	OR1S2	CDS
chr11	67075675	C	G	SSH3	CDS
chr11	92088051	T	A	FAT3	CDS
chr11	55371071	G	A	OR4C11	CDS
chr11	1432812	C	T	BRSK2	CDS
chr11	687995	A	G	DEAF1	CDS
chr11	5699469	G	T	TRIM5	CDS
chr11	58189888	G	A	OR5B2	CDS
chr11	73789730	C	T	C2CD3	CDS
chr11	12316389	A	C	MICALCL	CDS
chr11	103026202	C	A	DYNC2H1	CDS
chr11	76507564	C	T	TSKU	CDS
chr11	116745969	C	T	SIK3	CDS
chr11	62298144	C	T	AHNAK	CDS
chr11	66639567	C	T	PC	CDS
chr11	62343476	T	C	TUT1	CDS
chr11	18264261	C	T	SAA2	CDS
chr11	1651643	C	T	KRTAP5-5	CDS
chr11	72533577	G	C	ATG16L2	CDS
chr11	95825407	C	T	MAML2	CDS
chr11	4411279	G	A	TRIM21	CDS
chr11	1643036	A	C	KRTAP5-4	CDS
chr11	3800205	T	C	NUP98	CDS
chr11	59480837	G	T	OR10V1	CDS
chr11	5906404	A	T	OR52E4	CDS
chr11	110108359	C	T	RDX	CDS
chr11	120837910	T	A	GRIK4	CDS
chr11	108155098	T	G	ATM	CDS
chr11	92086328	G	T	FAT3	CDS
chr11	19169209	C	G	ZDHHC13	CDS
chr11	55655615	C	A	TRIM51	CDS
chr11	61187427	G	A	CPSF7	CDS
chr11	32663566	A	T	CCDC73	CDS
chr11	128850500	G	A	ARHGAP32	CDS
chr11	74995285	G	A	ARRB1	CDS
chr11	56954856	G	A	LRRC55	CDS
chr11	831569	G	A	EFCAB4A	CDS
chr11	61725797	C	A	BEST1	CDS
chr11	377126	C	T	B4GALNT4	CDS
chr11	70331703	G	A	SHANK2	CDS
chr11	118307606	C	T	MLL	CDS
chr11	62530428	A	C	POLR2G	CDS
chr11	6245435	C	A	FAM160A2	CDS
chr11	55873222	A	G	OR8H2	CDS
chr11	14852282	C	T	PDE3B	CDS
chr11	59949120	G	A	MS4A6A	CDS
chr11	60233415	A	C	MS4A1	CDS
chr11	85961377	C	T	EED	CDS
chr11	45204474	G	A	PRDM11	CDS
chr11	124742325	G	A	ROBO3	CDS
chr11	116691619	C	T	APOA4	CDS
chr11	108383633	A	T	EXPH5	CDS
chr11	64611889	C	T	CDC42BPG	CDS
chr11	103908350	T	C	DDI1	CDS
chr11	124293908	G	A	OR8B4	CDS
chr11	51515896	C	A	OR4C46	CDS
chr11	118239441	C	T	UBE4A	CDS
chr11	18195347	G	A	MRGPRX4	CDS
chr11	59712732	G	A	OOSP1	CDS
chr11	103818438	G	A	PDGFD	CDS
chr11	2428020	C	G	TRPM5	CDS
chr11	56229974	C	A	OR5M9	CDS
chr11	76833707	T	G	CAPN5	CDS
chr11	105804547	C	T	GRIA4	CDS
chr11	73008078	G	A	P2RY6	CDS
chr11	55433288	T	C	OR4C6	CDS
chr11	113239270	C	T	TTC12	CDS
chr11	93097424	A	C	CCDC67	CDS
chr11	4127297	A	T	RRM1	CDS
chr11	57115685	C	T	P2RX3	CDS
chr11	129743721	C	T	NFRKB	CDS
chr11	118968205	C	G	DPAGT1	CDS
chr11	126333112	G	A	KIRREL3	CDS
chr11	977095	A	C	AP2A2	CDS
chr11	26620442	A	T	ANO3	CDS
chr11	118244285	T	A	UBE4A	CDS
chr11	56468021	G	A	OR9G1	CDS
chr11	34158568	A	T	NAT10	CDS
chr11	110035623	C	T	ZC3H12C	CDS
chr11	17409628	C	T	KCNJ11	CDS
chr11	56344971	T	G	OR5M10	CDS
chr11	55861359	C	T	OR8I2	CDS
chr11	130340858	C	T	ADAMTS15	CDS
chr11	55681447	A	T	OR5W2	CDS
chr11	67939085	C	G	SUV420H1	CDS
chr11	94278557	G	T	FUT4	CDS
chr11	68029943	T	C	C11orf24	CDS
chr11	108382994	T	G	EXPH5	CDS
chr11	2920891	C	A	SLC22A18AS	CDS
chr11	62848518	G	A	SLC22A24	CDS
chr11	61563121	G	A	FEN1	CDS
chr11	78482118	C	A	TENM4	CDS
chr11	103866795	G	A	PDGFD	CDS
chr11	56344341	T	C	OR5M10	CDS
chr11	56468111	C	T	OR9G1	CDS
chr11	1651228	C	G	KRTAP5-5	CDS
chr11	117265876	A	T	CEP164	CDS
chr11	35308373	G	A	SLC1A2	CDS
chr11	72290360	C	T	PDE2A	CDS
chr11	123894262	G	A	OR10G9	CDS
chr11	7064376	G	A	NLRP14	CDS
chr11	89804936	G	A	TRIM49C	CDS
chr11	3381121	G	A	ZNF195	CDS
chr11	5529071	G	T	UBQLN3	CDS
chr11	35327714	A	G	SLC1A2	CDS
chr11	130784340	G	A	SNX19	CDS
chr11	114453148	T	G	NXPE4	CDS
chr11	5443481	G	A	OR51Q1	CDS
chr11	49974080	G	A	OR4C13	CDS
chr11	6261010	C	T	CNGA4	CDS
chr11	130784750	C	T	SNX19	CDS
chr11	61595966	G	T	FADS2	CDS
chr11	85623760	G	T	CCDC83	CDS
chr11	59554595	C	G	STX3	CDS
chr11	6953559	G	A	ZNF215	CDS
chr11	86219908	C	T	ME3	CDS
chr11	55587376	A	G	OR5D18	CDS
chr11	59630161	A	G	TCN1	CDS
chr11	57427321	G	A	CLP1	CDS
chr11	120198238	C	G	TMEM136	CDS
chr11	26669276	G	A	ANO3	CDS
chr11	61120494	C	T	CYBASC3	CDS
chr11	68660426	T	C	MRPL21	CDS
chr11	55418775	C	A	OR4S2	CDS
chr12	8672916	C	T	CLEC4D	CDS
chr12	88420766	A	C	C12orf50	CDS
chr12	132547087	G	A	EP400	CDS
chr12	52843581	A	G	KRT6B	CDS
chr12	133049509	A	G	AC079031.1	CDS
chr12	130647519	T	G	FZD10	CDS
chr12	53298699	G	A	KRT8	CDS
chr12	117665244	C	T	NOS1	CDS
chr12	53298675	A	C	KRT8	CDS
chr12	104373829	C	A	TDG	CDS
chr12	123957223	G	T	RILPL1	CDS
chr12	133049547	G	A	AC079031.1	CDS
chr12	133198274	T	G	P2RX2	CDS
chr12	133049563	C	T	AC079031.1	CDS
chr12	85441091	G	T	LRRIQ1	CDS
chr12	112743923	A	T	HECTD4	CDS
chr12	43769300	A	T	ADAMTS20	CDS
chr12	31255209	G	A	DDX11	CDS
chr12	113354367	G	C	OAS1	CDS
chr12	57486905	A	C	NAB2	CDS
chr12	106995113	G	A	RFX4	CDS
chr12	6134835	T	G	VWF	CDS
chr12	52981585	G	A	KRT72	CDS
chr12	6101166	G	T	VWF	CDS
chr12	27066575	G	A	ASUN	CDS
chr12	64017861	A	G	DPY19L2	CDS
chr12	57906710	T	G	MARS	CDS
chr12	85411291	T	A	TSPAN19	CDS
chr12	80632642	G	C	OTOGL	CDS
chr12	11546312	T	C	PRB2	CDS
chr12	48736813	G	A	ZNF641	CDS
chr12	53162704	C	T	KRT76	CDS
chr12	13724857	C	T	GRIN2B	CDS
chr12	56398682	A	G	SUOX	CDS
chr12	72017919	T	G	ZFC3H1	CDS
chr12	11905467	A	G	ETV6	CDS
chr12	50185763	G	A	NCKAP5L	CDS
chr12	52307501	G	A	ACVRL1	CDS
chr12	56676232	T	C	CS	CDS
chr12	56676244	C	T	CS	CDS
chr12	109665228	G	A	ACACB	CDS
chr12	124810065	T	G	NCOR2	CDS
chr12	123414526	G	A	ABCB9	CDS
chr12	5603725	G	A	NTF3	CDS
chr12	80859275	C	T	PTPRQ	CDS
chr12	80859287	G	A	PTPRQ	CDS
chr12	21919350	G	A	KCNJ8	CDS
chr12	6966040	A	C	USP5	CDS
chr12	56092320	G	A	ITGA7	CDS
chr12	56143478	G	A	GDF11	CDS
chr12	78598746	C	T	NAV3	CDS
chr12	133795916	C	A	ANHX	CDS
chr12	116714272	A	G	MED13L	CDS
chr12	40831954	T	A	MUC19	CDS
chr12	40964311	C	T	MUC19	CDS
chr12	69047921	C	T	RAP1B	CDS
chr12	5908718	G	A	ANO2	CDS
chr12	5154643	G	A	KCNA5	CDS
chr12	65237234	A	G	TBC1D30	CDS
chr12	101480458	C	T	ANO4	CDS
chr12	128899590	C	T	TMEM132C	CDS
chr12	52307360	G	A	ACVRL1	CDS
chr12	22017391	G	A	ABCC9	CDS
chr12	75601229	G	A	KCNC2	CDS
chr12	13717418	C	T	GRIN2B	CDS
chr12	57111493	A	G	NACA	CDS
chr12	50472342	C	T	ASIC1	CDS
chr12	31237982	T	C	DDX11	CDS
chr12	42499848	T	G	GXYLT1	CDS
chr12	88436603	T	C	C12orf29	CDS
chr12	57111378	A	G	NACA	CDS
chr12	53552312	G	C	CSAD	CDS
chr12	27553565	A	T	ARNTL2	CDS
chr12	6602122	G	A	MRPL51	CDS
chr12	111953972	C	T	ATXN2	CDS
chr12	7559406	C	T	CD163L1	CDS
chr12	50746771	T	G	FAM186A	CDS
chr12	40618958	T	G	LRRK2	CDS
chr12	39047869	C	T	CPNE8	CDS
chr12	58126724	C	T	AGAP2	CDS
chr12	131781110	G	A	AC092850.1	CDS
chr12	72680471	G	A	TRHDE	CDS
chr12	123875311	C	T	SETD8	CDS
chr12	15073922	A	C	ERP27	CDS
chr12	104682662	G	T	TXNRD1	CDS
chr12	112143668	T	C	ACAD10	CDS
chr12	5708776	G	T	ANO2	CDS
chr12	20790124	G	C	PDE3A	CDS
chr12	102140951	G	A	GNPTAB	CDS
chr12	106715429	C	T	TCP11L2	CDS
chr12	125396524	G	A	UBC	CDS
chr12	52911537	T	C	KRT5	CDS
chr12	95906671	A	T	METAP2	CDS
chr12	110883268	G	C	ARPC3	CDS
chr12	57113030	G	A	NACA	CDS
chr12	133698362	A	C	ZNF891	CDS
chr12	104408867	C	A	GLT8D2	CDS
chr12	66700266	C	T	HELB	CDS
chr12	15087910	T	A	ERP27	CDS
chr12	22068679	C	T	ABCC9	CDS
chr12	54795217	A	C	ITGA5	CDS
chr12	89864141	A	T	POC1B	CDS
chr12	113382291	C	G	OAS3	CDS
chr12	41966657	G	T	PDZRN4	CDS
chr12	48145741	G	T	RAPGEF3	CDS
chr12	22068766	G	T	ABCC9	CDS
chr12	41387068	G	A	CNTN1	CDS
chr12	131471687	C	A	GPR133	CDS
chr12	58217447	A	C	CTDSP2	CDS
chr12	50191094	G	C	NCKAP5L	CDS
chr12	58204194	G	T	AVIL	CDS
chr12	14813957	C	G	GUCY2C	CDS
chr12	72338126	G	T	TPH2	CDS
chr12	53216981	G	A	KRT79	CDS
chr12	48723458	C	A	H1FNT	CDS
chr12	133249818	G	A	POLE	CDS
chr12	31242981	C	A	DDX11	CDS
chr12	52579331	C	T	KRT80	CDS
chr12	122839821	G	A	CLIP1	CDS
chr12	49416618	G	A	MLL2	CDS
chr12	112654864	A	G	HECTD4	CDS
chr12	31256617	T	C	DDX11	CDS
chr12	10462249	C	T	KLRD1	CDS
chr12	114377835	A	G	RBM19	CDS
chr12	129190748	G	A	TMEM132C	CDS
chr12	63544209	A	G	AVPR1A	CDS
chr12	12939892	G	A	APOLD1	CDS
chr12	64502780	C	G	SRGAP1	CDS
chr12	78583901	T	A	NAV3	CDS
chr12	50745863	C	A	FAM186A	CDS
chr12	133220022	G	C	POLE	CDS
chr12	57167752	C	T	HSD17B6	CDS
chr12	122658471	C	T	IL31	CDS
chr12	8083172	G	A	SLC2A3	CDS
chr12	73056913	C	T	TRHDE	CDS
chr12	122243072	G	T	SETD1B	CDS
chr12	113901337	C	A	LHX5	CDS
chr12	124829285	G	A	NCOR2	CDS
chr12	126138738	G	A	TMEM132B	CDS
chr12	121880592	C	T	KDM2B	CDS
chr12	62960218	G	A	MON2	CDS
chr12	111731290	C	T	CUX2	CDS
chr12	13906832	G	A	GRIN2B	CDS
chr12	72969157	C	T	TRHDE	CDS
chr12	47168895	A	C	SLC38A4	CDS
chr12	112303985	G	T	MAPKAPK5	CDS
chr12	116457631	C	T	MED13L	CDS
chr12	101433820	G	A	ANO4	CDS
chr12	122676098	C	T	LRRC43	CDS
chr12	18443805	C	A	PIK3C2G	CDS
chr12	125811214	C	T	TMEM132B	CDS
chr12	25055859	C	T	AC026310.1	CDS
chr12	132496075	A	G	EP400	CDS
chr12	49500744	C	G	LMBR1L	CDS
chr12	56994494	G	A	BAZ2A	CDS
chr12	56994495	C	A	BAZ2A	CDS
chr12	73012760	G	A	TRHDE	CDS
chr12	77438459	T	C	E2F7	CDS
chr12	31632666	A	T	DENND5B	CDS
chr12	39047788	T	G	CPNE8	CDS
chr12	53421965	T	A	EIF4B	CDS
chr12	11461549	G	C	PRB4	CDS
chr12	7807205	G	A	APOBEC1	CDS
chr12	31116881	G	A	TSPAN11	CDS
chr12	109251239	G	C	SSH1	CDS
chr12	123687494	A	G	MPHOSPH9	CDS
chr12	133803668	C	T	ANHX	CDS
chr12	126135236	C	T	TMEM132B	CDS
chr12	133159662	G	A	FBRSL1	CDS
chr12	49217497	G	A	CACNB3	CDS
chr12	11461706	G	T	PRB4	CDS
chr12	128899291	G	A	TMEM132C	CDS
chr12	57111588	T	A	NACA	CDS
chr12	59266543	T	C	LRIG3	CDS
chr12	1219491	A	C	ERC1	CDS
chr12	50745857	T	G	FAM186A	CDS
chr12	49434200	A	G	MLL2	CDS
chr12	96414909	T	C	LTA4H	CDS
chr12	10213747	C	T	CLEC9A	CDS
chr12	53162596	C	A	KRT76	CDS
chr12	101776996	G	C	UTP20	CDS
chr12	109994870	A	T	MMAB	CDS
chr12	21207389	T	C	SLCO1B7	CDS
chr12	109826634	C	A	MYO1H	CDS
chr12	21196424	T	A	SLCO1B7	CDS
chr12	106903321	T	C	POLR3B	CDS
chr12	109848567	T	C	MYO1H	CDS
chr12	21623969	A	G	RECQL	CDS
chr12	5021348	G	C	KCNA1	CDS
chr12	75824893	G	A	GLIPR1L2	CDS
chr12	54803024	C	T	ITGA5	CDS
chr12	101514342	G	T	ANO4	CDS
chr12	131514359	G	A	AC078925.1	CDS
chr12	105558504	A	C	KIAA1033	CDS
chr12	48740983	C	G	ZNF641	CDS
chr12	58023950	T	C	B4GALNT1	CDS
chr12	116408572	G	A	MED13L	CDS
chr12	43846489	G	A	ADAMTS20	CDS
chr12	111351124	C	T	MYL2	CDS
chr12	53590524	G	A	ITGB7	CDS
chr12	11461570	G	T	PRB4	CDS
chr12	113645795	C	T	IQCD	CDS
chr12	30882241	T	C	CAPRIN2	CDS
chr12	52700029	C	G	KRT86	CDS
chr12	95694037	A	G	VEZT	CDS
chr12	132837563	A	C	GALNT9	CDS
chr12	42491833	A	G	GXYLT1	CDS
chr12	49427282	G	A	MLL2	CDS
chr12	131590356	C	T	GPR133	CDS
chr12	51636366	C	T	DAZAP2	CDS
chr12	4919359	G	A	KCNA6	CDS
chr12	120594388	C	A	GCN1L1	CDS
chr12	101587404	T	G	SLC5A8	CDS
chr12	2760863	C	T	CACNA1C	CDS
chr12	108685659	C	T	CMKLR1	CDS
chr12	5604054	G	C	NTF3	CDS
chr12	71016216	G	A	PTPRB	CDS
chr12	51492701	A	C	TFCP2	CDS
chr12	132474512	G	A	EP400	CDS
chr12	54796802	G	T	ITGA5	CDS
chr12	114804018	G	A	TBX5	CDS
chr12	14577198	A	G	ATF7IP	CDS
chr12	56092630	C	T	ITGA7	CDS
chr12	128899427	C	T	TMEM132C	CDS
chr12	11461553	T	C	PRB4	CDS
chr12	112707557	T	C	HECTD4	CDS
chr12	46582778	G	A	SLC38A1	CDS
chr12	46582777	T	G	SLC38A1	CDS
chr12	65639455	A	G	LEMD3	CDS
chr12	100811839	C	T	SLC17A8	CDS
chr12	50746243	T	G	FAM186A	CDS
chr12	76763498	C	T	OSBPL8	CDS
chr12	4919680	G	A	KCNA6	CDS
chr12	130935740	G	A	RIMBP2	CDS
chr12	57872470	C	T	ARHGAP9	CDS
chr12	44338074	C	T	TMEM117	CDS
chr12	2602398	C	T	CACNA1C	CDS
chr12	120572477	T	A	GCN1L1	CDS
chr12	122263248	C	T	SETD1B	CDS
chr12	32975506	G	C	PKP2	CDS
chr12	46316746	G	A	SCAF11	CDS
chr12	32883958	G	A	DNM1L	CDS
chr12	31595730	G	C	DENND5B	CDS
chr12	18435675	A	G	PIK3C2G	CDS
chr12	6701892	A	C	CHD4	CDS
chr12	12871083	C	T	CDKN1B	CDS
chr12	98880926	C	T	RP11-181C3.1	CDS
chr12	110883336	C	T	ARPC3	CDS
chr12	88512320	C	T	CEP290	CDS
chr12	46123679	G	A	ARID2	CDS
chr12	82792961	T	C	METTL25	CDS
chr12	57111539	G	A	NACA	CDS
chr12	119568487	C	T	SRRM4	CDS
chr12	71286697	G	A	PTPRR	CDS
chr12	9345239	T	G	PZP	CDS
chr12	43833861	C	T	ADAMTS20	CDS
chr12	53683341	G	A	ESPL1	CDS
chr12	50744604	C	T	FAM186A	CDS
chr12	121855412	C	G	RNF34	CDS
chr12	6091088	C	T	VWF	CDS
chr12	112516022	C	A	NAA25	CDS
chr12	113448182	A	G	OAS2	CDS
chr12	129569188	G	A	TMEM132D	CDS
chr12	32136503	G	T	KIAA1551	CDS
chr12	53647653	T	C	MFSD5	CDS
chr12	18534755	G	A	PIK3C2G	CDS
chr12	101767383	C	T	UTP20	CDS
chr12	58149661	C	T	2017-03-09	CDS
chr12	96104339	G	A	NTN4	CDS
chr12	97158016	G	C	C12orf63	CDS
chr12	124364184	C	A	DNAH10	CDS
chr12	14822738	G	A	GUCY2C	CDS
chr12	21457408	G	T	SLCO1A2	CDS
chr13	96443212	C	G	DNAJC3	CDS
chr13	103275387	G	A	TPP2	CDS
chr13	48986139	A	G	LPAR6	CDS
chr13	19751083	C	A	TUBA3C	CDS
chr13	28830630	C	T	PAN3	CDS
chr13	25459486	G	A	CENPJ	CDS
chr13	99502308	T	C	DOCK9	CDS
chr13	21965938	G	A	ZDHHC20	CDS
chr13	111109419	G	A	COL4A2-AS2	CDS
chr13	21965964	G	A	ZDHHC20	CDS
chr13	111109345	G	A	COL4A2-AS2	CDS
chr13	109792715	C	T	MYO16	CDS
chr13	113900339	C	T	CUL4A	CDS
chr13	113634021	C	T	MCF2L	CDS
chr13	64321164	C	T	AL445989.1	CDS
chr13	36167490	A	G	NBEA	CDS
chr13	33629494	C	G	KL	CDS
chr13	38156524	G	A	POSTN	CDS
chr13	76287354	C	G	LMO7	CDS
chr13	24876905	G	A	SPATA13	CDS
chr13	24466011	C	T	C1QTNF9B	CDS
chr13	24895323	G	A	C1QTNF9B-AS1	CDS
chr13	28622414	G	A	FLT3	CDS
chr13	108882272	C	T	ABHD13	CDS
chr13	32351551	G	A	RXFP2	CDS
chr13	51825712	C	T	FAM124A	CDS
chr13	74420217	C	A	KLF12	CDS
chr13	39542593	G	A	STOML3	CDS
chr13	78318553	G	C	SLAIN1	CDS
chr13	61987964	G	A	PCDH20	CDS
chr13	41705440	G	T	KBTBD6	CDS
chr13	36384994	G	C	DCLK1	CDS
chr13	77831878	C	A	MYCBP2	CDS
chr13	64320974	C	G	AL445989.1	CDS
chr13	39266471	G	T	FREM2	CDS
chr13	111277567	A	T	CARKD	CDS
chr13	44430621	C	T	CCDC122	CDS
chr13	41705897	G	C	KBTBD6	CDS
chr13	21364717	C	T	XPO4	CDS
chr13	39587327	T	G	PROSER1	CDS
chr13	39425836	A	C	FREM2	CDS
chr13	70370946	G	A	KLHL1	CDS
chr13	45008845	A	G	TSC22D1	CDS
chr13	28597585	G	T	FLT3	CDS
chr13	94197539	C	A	GPC6	CDS
chr13	100637251	A	G	ZIC2	CDS
chr13	25670971	G	A	PABPC3	CDS
chr13	96637515	T	C	UGGT2	CDS
chr13	19751230	G	A	TUBA3C	CDS
chr13	49794536	G	A	MLNR	CDS
chr13	103527657	A	G	ERCC5	CDS
chr13	115037904	G	T	CDC16	CDS
chr13	39262079	C	T	FREM2	CDS
chr13	22275507	T	G	FGF9	CDS
chr13	112721980	G	T	SOX1	CDS
chr13	97639830	T	C	OXGR1	CDS
chr13	103419770	A	G	TEX30	CDS
chr13	107145541	G	A	EFNB2	CDS
chr13	30815219	C	T	KATNAL1	CDS
chr13	39263544	G	T	FREM2	CDS
chr13	41800702	G	T	MTRF1	CDS
chr13	53013272	A	G	VPS36	CDS
chr13	46537977	C	T	ZC3H13	CDS
chr13	25016762	G	A	PARP4	CDS
chr13	25021323	A	G	PARP4	CDS
chr13	113976731	A	G	LAMP1	CDS
chr13	47260163	C	A	LRCH1	CDS
chr13	111319708	C	T	CARS2	CDS
chr13	29600313	G	A	MTUS2	CDS
chr13	49951193	T	C	CAB39L	CDS
chr13	61986430	T	A	PCDH20	CDS
chr13	99515784	G	C	DOCK9	CDS
chr13	39264415	C	T	FREM2	CDS
chr13	36909752	T	A	SPG20	CDS
chr13	75923344	G	C	TBC1D4	CDS
chr13	20356668	G	C	PSPC1	CDS
chr13	38211372	A	C	TRPC4	CDS
chr13	33638037	A	G	KL	CDS
chr13	26343356	G	A	ATP8A2	CDS
chr13	95715012	C	G	ABCC4	CDS
chr13	111896575	T	C	ARHGEF7	CDS
chr13	100623455	G	A	ZIC5	CDS
chr13	111009875	G	T	COL4A2	CDS
chr13	111160294	C	A	COL4A2	CDS
chr13	31727039	G	A	HSPH1	CDS
chr13	102106262	T	C	ITGBL1	CDS
chr13	46559572	C	T	ZC3H13	CDS
chr13	29008056	C	T	FLT1	CDS
chr13	42457533	C	A	VWA8	CDS
chr13	73355058	G	T	DIS3	CDS
chr13	99481945	C	G	DOCK9	CDS
chr13	111109415	C	G	COL4A2-AS2	CDS
chr13	46942917	G	A	KIAA0226L	CDS
chr13	102359228	G	A	ITGBL1	CDS
chr13	103054001	T	A	FGF14	CDS
chr13	103054002	C	G	FGF14	CDS
chr13	77566207	G	A	CLN5	CDS
chr13	96599352	C	T	UGGT2	CDS
chr13	41705445	G	C	KBTBD6	CDS
chr13	25021245	A	G	PARP4	CDS
chr14	64909096	C	G	MTHFD1	CDS
chr14	23586809	G	A	CEBPE	CDS
chr14	23857048	C	G	MYH6	CDS
chr14	23857426	C	T	MYH6	CDS
chr14	23857438	C	T	MYH6	CDS
chr14	103996551	A	C	TRMT61A	CDS
chr14	89884040	G	T	FOXN3-AS1	CDS
chr14	68044086	C	T	PLEKHH1	CDS
chr14	105360141	C	T	CEP170B	CDS
chr14	94953828	C	G	SERPINA12	CDS
chr14	38061231	A	T	FOXA1	CDS
chr14	24000798	G	T	ZFHX2	CDS
chr14	93118677	A	G	RIN3	CDS
chr14	101350978	C	T	RTL1	CDS
chr14	21873933	G	A	CHD8	CDS
chr14	88477844	A	C	GPR65	CDS
chr14	73137874	C	T	DPF3	CDS
chr14	21560252	G	A	ZNF219	CDS
chr14	38061317	G	T	FOXA1	CDS
chr14	77882846	G	T	FKSG61	CDS
chr14	31597010	T	C	HECTD1	CDS
chr14	52433402	T	G	GNG2	CDS
chr14	70924812	C	T	ADAM21	CDS
chr14	102198246	T	G	RP11-796G6.2	CDS
chr14	30100077	G	C	PRKD1	CDS
chr14	72176071	G	T	SIPA1L1	CDS
chr14	72139114	G	C	SIPA1L1	CDS
chr14	55625255	C	A	DLGAP5	CDS
chr14	95884351	G	A	SYNE3	CDS
chr14	99976593	A	C	CCNK	CDS
chr14	53184812	A	C	PSMC6	CDS
chr14	105412363	T	C	AHNAK2	CDS
chr14	38061191	G	T	FOXA1	CDS
chr14	24534329	A	C	LRRC16B	CDS
chr14	26917575	T	A	NOVA1	CDS
chr14	74413257	C	T	FAM161B	CDS
chr14	21969253	G	A	METTL3	CDS
chr14	33015327	A	G	AKAP6	CDS
chr14	73441648	G	A	ZFYVE1	CDS
chr14	74340789	G	A	PTGR2	CDS
chr14	44974262	G	A	FSCB	CDS
chr14	23859394	C	T	MYH6	CDS
chr14	31926584	G	A	DTD2	CDS
chr14	24801085	G	A	ADCY4	CDS
chr14	77894811	G	A	VIPAS39	CDS
chr14	45513935	C	T	FAM179B	CDS
chr14	38208320	G	A	TTC6	CDS
chr14	38061310	A	G	FOXA1	CDS
chr14	81952706	C	T	SEL1L	CDS
chr14	93179163	C	T	LGMN	CDS
chr14	74036064	T	C	ACOT2	CDS
chr14	23548866	G	A	ACIN1	CDS
chr14	61113152	T	G	SIX1	CDS
chr14	60005484	A	T	CCDC175	CDS
chr14	23771720	C	G	PPP1R3E	CDS
chr14	74534105	G	A	ALDH6A1	CDS
chr14	95574767	A	G	DICER1	CDS
chr14	21462965	G	A	METTL17	CDS
chr14	47504474	G	T	MDGA2	CDS
chr14	75017810	C	T	LTBP2	CDS
chr14	100705611	C	T	YY1	CDS
chr14	38218235	T	C	TTC6	CDS
chr14	72090824	G	T	SIPA1L1	CDS
chr14	103416850	C	T	CDC42BPB	CDS
chr14	24655641	C	T	IPO4	CDS
chr14	71575530	A	G	PCNX	CDS
chr14	72176141	G	T	SIPA1L1	CDS
chr14	96953375	A	G	AK7	CDS
chr14	55475406	C	T	WDHD1	CDS
chr14	68045939	A	G	PLEKHH1	CDS
chr14	55615140	C	A	DLGAP5	CDS
chr14	60498729	A	G	LRRC9	CDS
chr14	104177819	G	A	AL049840.1	CDS
chr14	91356934	G	T	RPS6KA5	CDS
chr14	105412574	G	A	AHNAK2	CDS
chr14	38061208	G	C	FOXA1	CDS
chr14	62462900	C	T	SYT16	CDS
chr14	24839165	C	T	NFATC4	CDS
chr14	76184290	G	T	TTLL5	CDS
chr14	65208156	G	A	PLEKHG3	CDS
chr14	24658801	G	A	TM9SF1	CDS
chr14	38061250	G	A	FOXA1	CDS
chr14	42357005	G	T	LRFN5	CDS
chr14	24886555	C	A	NYNRIN	CDS
chr14	101347194	C	A	RTL1	CDS
chr14	21897395	C	T	CHD8	CDS
chr14	86089500	G	A	FLRT2	CDS
chr14	35243645	T	C	BAZ1A	CDS
chr14	24842498	C	T	NFATC4	CDS
chr14	95030213	G	C	SERPINA4	CDS
chr14	91366528	C	T	RPS6KA5	CDS
chr14	73137995	C	T	DPF3	CDS
chr14	21502110	G	A	RNASE13	CDS
chr14	38061231	A	G	FOXA1	CDS
chr14	67759337	C	A	MPP5	CDS
chr14	23395344	T	C	PRMT5	CDS
chr14	60631976	G	A	DHRS7	CDS
chr14	77491901	C	A	IRF2BPL	CDS
chr14	24537833	C	A	LRRC16B	CDS
chr14	95053878	C	T	SERPINA5	CDS
chr14	44976055	A	G	FSCB	CDS
chr14	103395262	G	A	AMN	CDS
chr14	74825491	C	A	VRTN	CDS
chr14	93717820	T	C	BTBD7	CDS
chr14	38061528	C	T	FOXA1	CDS
chr14	24793282	C	T	ADCY4	CDS
chr14	105415229	T	C	AHNAK2	CDS
chr14	105344823	G	A	CEP170B	CDS
chr14	38293158	T	G	TTC6	CDS
chr14	100070262	G	A	CCDC85C	CDS
chr14	26918156	A	G	NOVA1	CDS
chr14	47504266	G	T	MDGA2	CDS
chr14	38061340	A	C	FOXA1	CDS
chr14	24003307	C	T	ZFHX2	CDS
chr14	24572068	C	T	PCK2	CDS
chr14	24614592	T	C	PSME2	CDS
chr14	24036380	G	C	AP1G2	CDS
chr14	94401108	C	A	ASB2	CDS
chr14	20691990	T	G	OR11H6	CDS
chr14	86088685	G	A	FLRT2	CDS
chr14	96937897	G	T	AK7	CDS
chr14	74711917	G	A	VSX2	CDS
chr14	23371193	C	T	RBM23	CDS
chr14	93397764	G	C	CHGA	CDS
chr14	67790517	C	T	MPP5	CDS
chr14	101348812	G	A	RTL1	CDS
chr14	105412066	C	T	AHNAK2	CDS
chr14	23858720	C	T	MYH6	CDS
chr14	76243095	A	T	TTLL5	CDS
chr14	104471611	C	T	TDRD9	CDS
chr14	38679000	G	A	SSTR1	CDS
chr14	60600862	C	T	PCNXL4	CDS
chr14	73945487	G	A	HEATR4	CDS
chr14	23072419	C	T	ABHD4	CDS
chr14	25075902	G	T	GZMH	CDS
chr14	45693260	G	A	MIS18BP1	CDS
chr14	38218258	C	T	TTC6	CDS
chr14	100758635	C	G	SLC25A29	CDS
chr14	60977863	A	G	SIX6	CDS
chr14	20781884	T	C	CCNB1IP1	CDS
chr14	69521094	G	C	DCAF5	CDS
chr14	64497882	A	G	SYNE2	CDS
chr14	93125540	C	A	RIN3	CDS
chr14	105877792	C	G	TEX22	CDS
chr14	45540956	T	A	FAM179B	CDS
chr15	41763405	C	A	RTF1	CDS
chr15	65703589	C	T	IGDCC4	CDS
chr15	59519684	C	T	MYO1E	CDS
chr15	42129030	A	G	JMJD7-PLA2G4B	CDS
chr15	64010783	C	A	HERC1	CDS
chr15	22743382	G	T	GOLGA6L1	CDS
chr15	91423159	T	G	FURIN	CDS
chr15	70349872	G	C	TLE3	CDS
chr15	82336406	T	G	MEX3B	CDS
chr15	74219795	T	G	LOXL1	CDS
chr15	54914528	G	A	UNC13C	CDS
chr15	84908774	A	G	GOLGA6L4	CDS
chr15	23605453	G	A	GOLGA8S	CDS
chr15	93540221	C	G	CHD2	CDS
chr15	23406805	T	C	RP11-467N20.5	CDS
chr15	81592764	G	T	IL16	CDS
chr15	43545058	T	C	TGM5	CDS
chr15	65892125	G	A	VWA9	CDS
chr15	75248883	C	T	RPP25	CDS
chr15	81173253	T	A	KIAA1199	CDS
chr15	45490971	G	C	SHF	CDS
chr15	75969459	G	A	CSPG4	CDS
chr15	44967780	G	A	PATL2	CDS
chr15	48787781	A	T	FBN1	CDS
chr15	25962070	T	G	ATP10A	CDS
chr15	31269125	C	T	MTMR10	CDS
chr15	75015154	G	A	CYP1A1	CDS
chr15	51750746	A	G	DMXL2	CDS
chr15	41810251	C	A	RPAP1	CDS
chr15	67664611	G	A	IQCH	CDS
chr15	75979773	C	T	CSPG4	CDS
chr15	90172014	C	T	KIF7	CDS
chr15	23609511	G	A	GOLGA8S	CDS
chr15	23609543	G	A	GOLGA8S	CDS
chr15	22743203	G	A	GOLGA6L1	CDS
chr15	22743379	A	G	GOLGA6L1	CDS
chr15	74219535	G	C	LOXL1	CDS
chr15	69324073	G	C	NOX5	CDS
chr15	90320178	G	A	MESP2	CDS
chr15	23410634	C	T	RP11-467N20.5	CDS
chr15	79292172	C	T	RASGRF1	CDS
chr15	86123537	G	T	AKAP13	CDS
chr15	55657486	C	T	CCPG1	CDS
chr15	54308028	T	G	UNC13C	CDS
chr15	90168252	C	T	TICRR	CDS
chr15	29347033	G	A	APBA2	CDS
chr15	44086105	C	A	SERF2	CDS
chr15	45365580	C	A	SORD	CDS
chr15	67457295	G	A	SMAD3	CDS
chr15	100250868	G	T	MEF2A	CDS
chr15	42985456	G	A	STARD9	CDS
chr15	54542505	C	T	UNC13C	CDS
chr15	82563974	A	C	FAM154B	CDS
chr15	85164371	C	T	ZSCAN2	CDS
chr15	51675995	C	T	GLDN	CDS
chr15	64066998	C	T	HERC1	CDS
chr15	35083409	T	G	ACTC1	CDS
chr15	59009897	T	C	ADAM10	CDS
chr15	102358684	A	G	OR4F15	CDS
chr15	41476769	T	G	EXD1	CDS
chr15	89395087	G	A	ACAN	CDS
chr15	34119427	T	C	RYR3	CDS
chr15	83795547	C	A	TM6SF1	CDS
chr15	49575823	G	C	GALK2	CDS
chr15	60297315	G	T	FOXB1	CDS
chr15	101606271	G	C	LRRK1	CDS
chr15	31342760	G	T	TRPM1	CDS
chr15	42293410	T	A	PLA2G4E	CDS
chr15	63893514	C	G	FBXL22	CDS
chr15	70366926	C	T	TLE3	CDS
chr15	45411324	C	A	DUOXA1	CDS
chr15	78894516	C	T	CHRNA3	CDS
chr15	42005418	T	A	MGA	CDS
chr15	24922578	G	T	NPAP1	CDS
chr15	43572121	C	T	TGM7	CDS
chr15	35198819	C	T	AQR	CDS
chr15	74363902	G	A	GOLGA6A	CDS
chr15	65226417	G	A	ANKDD1A	CDS
chr15	28419695	T	C	HERC2	CDS
chr15	33916138	G	C	RYR3	CDS
chr15	99672599	G	C	SYNM	CDS
chr15	75982085	C	T	CSPG4	CDS
chr15	59180690	G	A	SLTM	CDS
chr15	82335923	G	T	MEX3B	CDS
chr15	72533830	A	G	PARP6	CDS
chr15	40627532	G	C	C15orf52	CDS
chr15	43620828	A	T	LCMT2	CDS
chr15	81578048	C	T	IL16	CDS
chr15	93528790	T	G	CHD2	CDS
chr15	40093396	G	A	GPR176	CDS
chr15	79606218	C	T	TMED3	CDS
chr15	99465651	A	C	IGF1R	CDS
chr15	90137718	C	T	TICRR	CDS
chr15	34065797	A	C	RYR3	CDS
chr15	69548171	A	G	GLCE	CDS
chr15	72190006	T	A	MYO9A	CDS
chr15	83357943	C	T	AP3B2	CDS
chr15	41810208	C	A	RPAP1	CDS
chr15	78317653	T	G	TBC1D2B	CDS
chr15	45440502	C	T	DUOX1	CDS
chr15	52521377	A	G	MYO5C	CDS
chr15	64215034	T	C	DAPK2	CDS
chr15	67664869	T	A	IQCH	CDS
chr15	79749361	G	A	KIAA1024	CDS
chr15	74573124	G	A	CCDC33	CDS
chr15	23686413	G	A	GOLGA6L2	CDS
chr15	64218244	C	T	DAPK2	CDS
chr15	89876921	G	A	POLG	CDS
chr15	28520095	G	A	HERC2	CDS
chr15	34078039	G	C	RYR3	CDS
chr15	89169858	A	G	AEN	CDS
chr15	98512468	T	C	ARRDC4	CDS
chr15	45440615	G	A	DUOX1	CDS
chr15	45444669	G	A	DUOX1	CDS
chr15	90320161	G	A	MESP2	CDS
chr15	28474627	A	G	HERC2	CDS
chr15	43720235	T	G	TP53BP1	CDS
chr15	43720275	G	A	TP53BP1	CDS
chr15	51778360	G	A	DMXL2	CDS
chr15	68503654	G	A	CLN6	CDS
chr15	58925421	C	T	ADAM10	CDS
chr15	22369290	A	G	OR4M2	CDS
chr15	49036455	C	T	CEP152	CDS
chr15	79063973	T	C	ADAMTS7	CDS
chr15	84561585	T	C	ADAMTSL3	CDS
chr15	99646010	A	C	SYNM	CDS
chr15	48470312	C	T	MYEF2	CDS
chr15	75969649	A	T	CSPG4	CDS
chr15	40916491	T	G	CASC5	CDS
chr15	26793121	C	T	GABRB3	CDS
chr15	90320142	G	C	MESP2	CDS
chr15	90320144	C	G	MESP2	CDS
chr15	40093423	C	T	GPR176	CDS
chr15	79749828	G	C	KIAA1024	CDS
chr15	58004264	G	A	GCOM1	CDS
chr15	41786520	C	A	ITPKA	CDS
chr15	40849496	G	C	C15orf57	CDS
chr15	41786324	C	T	ITPKA	CDS
chr15	69548328	T	C	GLCE	CDS
chr15	75798135	G	A	PTPN9	CDS
chr15	38756331	C	G	FAM98B	CDS
chr15	54919169	G	T	UNC13C	CDS
chr15	69714441	A	G	KIF23	CDS
chr15	90144562	G	T	TICRR	CDS
chr15	23692279	G	T	GOLGA6L2	CDS
chr15	42974618	G	A	STARD9	CDS
chr15	50271882	G	A	ATP8B4	CDS
chr15	59470597	C	T	MYO1E	CDS
chr15	63987093	C	G	HERC1	CDS
chr15	83221304	G	A	CPEB1	CDS
chr15	101595223	A	G	LRRK1	CDS
chr15	40633121	T	A	C15orf52	CDS
chr15	51768855	G	A	DMXL2	CDS
chr16	69971127	G	A	WWP2	CDS
chr16	56913080	A	G	SLC12A3	CDS
chr16	24988550	C	G	ARHGAP17	CDS
chr16	75646435	C	T	ADAT1	CDS
chr16	30779658	G	T	RNF40	CDS
chr16	71423706	G	T	CALB2	CDS
chr16	88496488	C	T	ZNF469	CDS
chr16	19051672	T	C	TMC7	CDS
chr16	21847811	G	C	NPIPL3	CDS
chr16	66785478	A	C	DYNC1LI2	CDS
chr16	55600927	C	G	CAPNS2	CDS
chr16	3458493	C	T	ZNF174	CDS
chr16	65016166	C	T	CDH11	CDS
chr16	820617	G	A	MSLNL	CDS
chr16	89017468	C	T	RP11-830F9.6	CDS
chr16	62055298	G	A	CDH8	CDS
chr16	15198569	C	T	NPIPP1	CDS
chr16	89862404	T	C	FANCA	CDS
chr16	67326	G	A	WASH4P	CDS
chr16	67650781	A	C	CTCF	CDS
chr16	28922431	G	A	RABEP2	CDS
chr16	25703997	A	C	HS3ST4	CDS
chr16	2835849	A	C	PRSS33	CDS
chr16	89017349	G	C	RP11-830F9.6	CDS
chr16	25703981	A	C	HS3ST4	CDS
chr16	30991144	C	G	SETD1A	CDS
chr16	15045628	T	C	NPIP	CDS
chr16	2816345	C	T	SRRM2	CDS
chr16	29888605	T	C	SEZ6L2	CDS
chr16	83781821	C	T	CDH13	CDS
chr16	61687823	G	A	CDH8	CDS
chr16	10032029	G	A	GRIN2A	CDS
chr16	29394383	A	G	NPIPL3	CDS
chr16	2326795	A	G	ABCA3	CDS
chr16	27460045	C	T	IL21R	CDS
chr16	48382128	T	A	LONP2	CDS
chr16	77228414	C	G	MON1B	CDS
chr16	4387206	C	T	GLIS2	CDS
chr16	67700332	G	C	ENKD1	CDS
chr16	74425961	G	A	NPIPL2	CDS
chr16	89017368	C	G	RP11-830F9.6	CDS
chr16	89017416	C	G	RP11-830F9.6	CDS
chr16	89258710	C	A	CDH15	CDS
chr16	66792739	T	A	CCDC79	CDS
chr16	15457572	C	T	PKD1P1	CDS
chr16	29848122	T	G	MVP	CDS
chr16	70310917	G	T	AARS	CDS
chr16	69726437	G	A	NFAT5	CDS
chr16	72162992	C	T	PMFBP1	CDS
chr16	24573020	A	G	RBBP6	CDS
chr16	49407969	G	A	C16orf78	CDS
chr16	66436892	C	T	CDH5	CDS
chr16	1842153	A	G	IGFALS	CDS
chr16	78466484	G	A	WWOX	CDS
chr16	9009199	G	C	USP7	CDS
chr16	55362828	C	T	IRX6	CDS
chr16	70211243	G	A	CLEC18C	CDS
chr16	55362655	C	T	IRX6	CDS
chr16	89877447	C	A	FANCA	CDS
chr16	58201614	C	T	CSNK2A2	CDS
chr16	7645620	G	A	RBFOX1	CDS
chr16	1144753	G	A	C1QTNF8	CDS
chr16	31477833	C	T	ARMC5	CDS
chr16	70731072	T	A	VAC14	CDS
chr16	15141766	T	G	NTAN1	CDS
chr16	57950065	G	A	CNGB1	CDS
chr16	15198524	T	C	NPIPP1	CDS
chr16	57803557	G	A	KIFC3	CDS
chr16	23200693	T	G	SCNN1G	CDS
chr16	4015892	C	T	ADCY9	CDS
chr16	67048	G	C	WASH4P	CDS
chr16	50759444	C	T	NOD2	CDS
chr16	15221853	G	A	NPIPP1	CDS
chr16	29394804	G	T	NPIPL3	CDS
chr16	58585579	T	C	CNOT1	CDS
chr16	15159190	C	G	RRN3	CDS
chr16	84101311	G	C	MBTPS1	CDS
chr16	4744423	T	G	NUDT16L1	CDS
chr16	29394194	G	C	NPIPL3	CDS
chr16	81213255	G	T	DKFZP686J19100	CDS
chr16	88706376	T	C	IL17C	CDS
chr16	31228137	G	C	PYDC1	CDS
chr16	58537650	G	A	NDRG4	CDS
chr16	24580938	T	G	RBBP6	CDS
chr16	4414615	C	G	CORO7-PAM16	CDS
chr16	70841707	G	A	HYDIN	CDS
chr16	77246495	C	A	SYCE1L	CDS
chr16	23404561	A	C	COG7	CDS
chr16	66764124	G	T	DYNC1LI2	CDS
chr16	57318365	G	C	PLLP	CDS
chr16	70884554	G	T	HYDIN	CDS
chr16	71054178	T	C	HYDIN	CDS
chr16	19498586	C	T	TMC5	CDS
chr16	18532182	A	T	NOMO2	CDS
chr16	18532173	A	G	NOMO2	CDS
chr16	22337242	C	T	POLR3E	CDS
chr16	67986109	T	C	SLC12A4	CDS
chr16	5140112	A	T	FAM86A	CDS
chr16	18896929	A	G	SMG1	CDS
chr16	1706435	C	T	CRAMP1L	CDS
chr16	5075485	C	A	NAGPA	CDS
chr16	89251701	C	A	CDH15	CDS
chr16	48261824	G	T	ABCC11	CDS
chr16	3349482	C	G	TIGD7	CDS
chr16	72991715	A	G	ZFHX3	CDS
chr16	28128767	C	A	XPO6	CDS
chr16	2336727	G	A	ABCA3	CDS
chr16	20043706	G	A	GPR139	CDS
chr16	87445189	G	C	ZCCHC14	CDS
chr16	31477838	G	T	ARMC5	CDS
chr16	72993178	G	C	ZFHX3	CDS
chr16	706449	C	A	WDR90	CDS
chr16	46764519	G	A	MYLK3	CDS
chr16	3199713	C	T	CASP16	CDS
chr16	2817523	G	A	SRRM2	CDS
chr16	4935239	G	A	PPL	CDS
chr16	85711887	C	T	GINS2	CDS
chr16	47117658	A	G	NETO2	CDS
chr16	11136197	G	T	CLEC16A	CDS
chr16	28167497	T	G	XPO6	CDS
chr16	89220512	C	G	ACSF3	CDS
chr16	12021337	G	T	RP11-166B2.1	CDS
chr16	30490492	G	T	ITGAL	CDS
chr16	55734084	C	A	SLC6A2	CDS
chr16	89017620	C	G	RP11-830F9.6	CDS
chr16	57761281	C	T	CCDC135	CDS
chr16	56693023	G	A	MT1F	CDS
chr16	2505441	C	G	CCNF	CDS
chr16	61891110	C	T	CDH8	CDS
chr16	53352238	A	C	CHD9	CDS
chr16	31435464	T	A	ITGAD	CDS
chr16	67424190	C	T	TPPP3	CDS
chr16	25258639	T	G	ZKSCAN2	CDS
chr16	70497581	C	T	FUK	CDS
chr16	30718620	C	T	SRCAP	CDS
chr16	21995675	A	G	PDZD9	CDS
chr16	48201456	A	T	ABCC11	CDS
chr16	72164582	G	C	PMFBP1	CDS
chr16	89816143	G	C	FANCA	CDS
chr16	19070963	G	A	TMC7	CDS
chr16	81241169	A	C	DKFZP686J19100	CDS
chr16	70814793	G	A	VAC14	CDS
chr16	69874158	T	A	WWP2	CDS
chr16	703389	G	A	WDR90	CDS
chr16	68729755	A	G	CDH3	CDS
chr16	55903594	G	A	CES5A	CDS
chr16	30780015	T	C	RNF40	CDS
chr16	3142096	C	T	ZSCAN10	CDS
chr16	57507319	G	T	DOK4	CDS
chr16	4043440	G	A	ADCY9	CDS
chr16	90095620	A	G	C16orf3	CDS
chr16	87744967	A	C	KLHDC4	CDS
chr16	58541888	C	T	NDRG4	CDS
chr16	25258336	C	A	ZKSCAN2	CDS
chr16	24570977	G	T	RBBP6	CDS
chr16	88499314	C	T	ZNF469	CDS
chr16	3367718	G	T	ZNF75A	CDS
chr16	107094	T	A	SNRNP25	CDS
chr16	21157406	C	T	DNAH3	CDS
chr16	13328896	T	A	SHISA9	CDS
chr16	51171119	G	A	SALL1	CDS
chr16	51171415	G	A	SALL1	CDS
chr16	30369333	C	A	TBC1D10B	CDS
chr16	51171454	C	T	SALL1	CDS
chr17	8108640	T	G	AURKB	CDS
chr17	21101698	G	A	TMEM11	CDS
chr17	65147207	T	G	HELZ	CDS
chr17	79973030	G	T	ASPSCR1	CDS
chr17	42169818	G	T	HDAC5	CDS
chr17	79077465	A	C	BAIAP2	CDS
chr17	16285611	C	T	UBB	CDS
chr17	37343158	C	A	CACNB1	CDS
chr17	77923582	G	A	TBC1D16	CDS
chr17	7318867	G	A	NLGN2	CDS
chr17	28887667	T	C	TBC1D29	CDS
chr17	45994070	G	A	SP2	CDS
chr17	46053334	A	G	CDK5RAP3	CDS
chr17	72469724	A	G	CD300A	CDS
chr17	27940587	T	G	ANKRD13B	CDS
chr17	5085922	C	A	ZNF594	CDS
chr17	17131317	C	T	FLCN	CDS
chr17	42745581	T	C	C17orf104	CDS
chr17	27620945	G	T	NUFIP2	CDS
chr17	1648681	G	A	SERPINF2	CDS
chr17	2595980	G	A	CLUH	CDS
chr17	73498794	A	G	CASKIN2	CDS
chr17	78320281	G	T	RNF213	CDS
chr17	79769656	T	C	GCGR	CDS
chr17	42113579	G	T	LSM12	CDS
chr17	4443647	C	T	MYBBP1A	CDS
chr17	58343416	A	G	USP32	CDS
chr17	56599277	G	A	2017-09-04	CDS
chr17	72306174	T	C	DNAI2	CDS
chr17	3801829	G	T	P2RX1	CDS
chr17	5485206	C	T	NLRP1	CDS
chr17	62523329	T	A	CEP95	CDS
chr17	77111784	T	G	RBFOX3	CDS
chr17	30267331	C	T	SUZ12	CDS
chr17	8526497	T	G	MYH10	CDS
chr17	76491163	C	T	DNAH17	CDS
chr17	47696424	G	C	SPOP	CDS
chr17	38253621	A	G	NR1D1	CDS
chr17	263645	C	T	C17orf97	CDS
chr17	3913009	G	C	ZZEF1	CDS
chr17	47696435	C	G	SPOP	CDS
chr17	74763505	C	A	MFSD11	CDS
chr17	66538198	G	T	FAM20A	CDS
chr17	7100285	G	A	DLG4	CDS
chr17	43209642	G	T	PLCD3	CDS
chr17	34091334	C	G	C17orf50	CDS
chr17	72874606	C	G	FADS6	CDS
chr17	39274206	C	T	KRTAP4-11	CDS
chr17	42850780	C	T	ADAM11	CDS
chr17	10235492	T	C	MYH13	CDS
chr17	42988731	C	T	GFAP	CDS
chr17	14204960	T	G	HS3ST3B1	CDS
chr17	46474042	C	T	SKAP1	CDS
chr17	7405418	C	A	POLR2A	CDS
chr17	79995534	G	A	DCXR	CDS
chr17	38859663	C	T	KRT24	CDS
chr17	10231366	C	T	MYH13	CDS
chr17	46000591	C	T	SP2	CDS
chr17	1628389	G	A	WDR81	CDS
chr17	80044351	G	A	FASN	CDS
chr17	11461190	C	T	SHISA6	CDS
chr17	57272175	G	T	PRR11	CDS
chr17	36483401	C	A	GPR179	CDS
chr17	41903169	C	A	MPP3	CDS
chr17	7577580	T	C	TP53	CDS
chr17	80016289	T	A	DUS1L	CDS
chr17	59483137	C	T	TBX2	CDS
chr17	48755121	C	A	ABCC3	CDS
chr17	14005538	T	C	COX10	CDS
chr17	47696642	G	C	SPOP	CDS
chr17	58040300	T	A	RNFT1	CDS
chr17	40665962	C	A	ATP6V0A1	CDS
chr17	76388644	G	A	PGS1	CDS
chr17	7360003	C	T	CHRNB1	CDS
chr17	7577121	G	A	TP53	CDS
chr17	8051043	T	G	PER1	CDS
chr17	48649271	A	G	CACNA1G	CDS
chr17	15469059	C	T	CDRT1	CDS
chr17	263456	T	C	C17orf97	CDS
chr17	47696426	A	C	SPOP	CDS
chr17	79173297	C	T	AZI1	CDS
chr17	37564877	A	G	MED1	CDS
chr17	38933820	G	A	KRT27	CDS
chr17	29553609	C	T	NF1	CDS
chr17	12656407	G	T	MYOCD	CDS
chr17	17766069	T	C	TOM1L2	CDS
chr17	35345989	G	C	AATF	CDS
chr17	35348118	G	C	AATF	CDS
chr17	35346608	G	C	AATF	CDS
chr17	40843884	G	A	CNTNAP1	CDS
chr17	18025214	C	G	MYO15A	CDS
chr17	36872932	C	T	MLLT6	CDS
chr17	35348075	G	A	AATF	CDS
chr17	73780981	C	T	UNK	CDS
chr17	7221890	A	C	NEURL4	CDS
chr17	26966608	G	A	KIAA0100	CDS
chr17	40489825	G	A	STAT3	CDS
chr17	74011649	C	T	EVPL	CDS
chr17	76491068	G	A	DNAH17	CDS
chr17	4859900	T	G	ENO3	CDS
chr17	39021192	G	A	KRT12	CDS
chr17	73273534	C	T	SLC25A19	CDS
chr17	7346138	G	C	FGF11	CDS
chr17	7722667	C	A	DNAH2	CDS
chr17	10248900	C	T	MYH13	CDS
chr17	37417793	C	A	FBXL20	CDS
chr17	61584954	C	A	ACE	CDS
chr17	34934454	A	G	GGNBP2	CDS
chr17	9792773	C	A	GLP2R	CDS
chr17	78055426	C	T	CCDC40	CDS
chr17	46651222	G	A	HOXB3	CDS
chr17	28890301	G	A	TBC1D29	CDS
chr17	7755878	G	A	KDM6B	CDS
chr17	27075140	A	T	TRAF4	CDS
chr17	28576091	C	A	BLMH	CDS
chr17	45734254	A	G	KPNB1	CDS
chr17	48156860	G	T	ITGA3	CDS
chr17	48267734	C	T	COL1A1	CDS
chr17	66247017	G	T	AMZ2	CDS
chr17	48152850	C	T	ITGA3	CDS
chr17	78320934	G	A	RNF213	CDS
chr17	7591973	A	C	WRAP53	CDS
chr17	36551679	C	T	SOCS7	CDS
[truncated: 34,438 more rows]

## Sheet: Table S7
	Table S7 Detailed list of genes with significant structural rearrangements in their coding (CDS), promoter and enhancer regions
	Gene	chr	BP1	BP2	SV_type	SV_ID	ELEMENT
	TMEM256	chr17	3609795	8181929	inv	chr17:g3609795_8181929inv	CDS
	CH25H	chr10	55316353	106470920	del	chr10:g55316353_106470920del	CDS
	TRAPPC1	chr17	7537758	8090996	del	chr17:g7537758_8090996del	CDS
	FAM25A	chr10	57053188	94231619	del	chr10:g57053188_94231619del	CDS
	MINPP1	chr10	84546965	96683834	del	chr10:g84546965_96683834del	CDS
	PAPSS2	chr10	82286183	97600131	del	chr10:g82286183_97600131del	CDS
	ARHGAP1	chr11	30758228	103076993	dup	chr11:g30758228_103076993dup	CDS
	WRB	chr21	39886285	44199720	del	chr21:g39886285_44199720del	CDS
	CHRM4	chr11	39109820	101134207	inv	chr11:g39109820_101134207inv	CDS
	ACAP1	chr17	1541665	77956181	inv	chr17:g1541665_77956181inv	CDS
	FAS	chr10	89559668	113385327	inv	chr10:g89559668_113385327inv	CDS
	RNLS	chr10	31071081	103871948	del	chr10:g31071081_103871948del	CDS
	ANKRD22	chr10	89559668	113385327	inv	chr10:g89559668_113385327inv	CDS
	HMGN1	chr21	39908951	42872298	del	chr21:g39908951_42872298del	CDS
	CNTROB	chr17	7040514	10502731	dup	chr17:g7040514_10502731dup	CDS
	NNMT	chr11	113438103	114558139	del	chr11:g113438103_114558139del	CDS
	LIPM	chr10	17529823	101225355	dup	chr10:g17529823_101225355dup	CDS
	ACTA2	chr10	88502573	97191558	dup	chr10:g88502573_97191558dup	CDS
	CH25H	chr10	60995174	92323319	inv	chr10:g60995174_92323319inv	CDS
	SH3BGR	chr21	16905919	42863950	inv	chr21:g16905919_42863950inv	CDS
	SNCG	chr10	753210	99565315	inv	chr10:g753210_99565315inv	CDS
	LIPK	chr10	45016762	98266170	del	chr10:g45016762_98266170del	CDS
	C10orf116	chr10	88270432	90716198	inv	chr10:g88270432_90716198inv	CDS
	MINPP1	chr10	88502573	97191558	dup	chr10:g88502573_97191558dup	CDS
	CNTROB	chr17	6815585	7900312	del	chr17:g6815585_7900312del	CDS
	EIF5A	chr17	7040514	10502731	dup	chr17:g7040514_10502731dup	CDS
	BRWD1	chr21	39833606	42866842	del	chr21:g39833606_42866842del	CDS
	TNFSF12	chr17	6925779	8033004	del	chr17:g6925779_8033004del	CDS
	FAS	chr10	31071081	103871948	del	chr10:g31071081_103871948del	CDS
	ANKRD22	chr10	31071081	103871948	del	chr10:g31071081_103871948del	CDS
	MMRN2	chr10	72982942	104979695	del	chr10:g72982942_104979695del	CDS
	FAM22A	chr10	82256845	91566897	del	chr10:g82256845_91566897del	CDS
	FAS	chr10	89640684	91046429	del	chr10:g89640684_91046429del	CDS
	RNLS	chr10	88264620	90336432	del	chr10:g88264620_90336432del	CDS
	ETS2	chr21	39819725	42875179	del	chr21:g39819725_42875179del	CDS
	KLLN	chr10	72519645	95990927	del	chr10:g72519645_95990927del	CDS
	APOC3	chr11	110064542	123248170	inv	chr11:g110064542_123248170inv	CDS
	DNAH2	chr17	6925779	8033004	del	chr17:g6925779_8033004del	CDS
	PTEN	chr10	89553159	90665344	dup	chr10:g89553159_90665344dup	CDS
	NXPE1	chr11	111876585	114558902	dup	chr11:g111876585_114558902dup	CDS
	ARHGAP10	chr4	143029113	180913311	inv	chr4:g143029113_180913311inv	CDS
	CREB3L1	chr11	30813979	113146293	dup	chr11:g30813979_113146293dup	CDS
	IGSF5	chr21	39832667	42878581	del	chr21:g39832667_42878581del	CDS
	KCNK1	chr1	42771689	243997179	del	chr1:g42771689_243997179del	CDS
	PSMG1	chr21	34026334	41512251	dup	chr21:g34026334_41512251dup	CDS
	IGSF5	chr21	39868048	42872557	del	chr21:g39868048_42872557del	CDS
	FOXP1	chr3	44433802	73660673	del	chr3:g44433802_73660673del	CDS
	PEX16	chr11	3488379	67610159	del	chr11:g3488379_67610159del	CDS
	ARHGAP1	chr11	32270643	113181872	del	chr11:g32270643_113181872del	CDS
	AC006486.1	chr19	12787347	50838925	dup	chr19:g12787347_50838925dup	CDS
	PTEN	chr10	89702288	89824062	inv	chr10:g89702288_89824062inv	CDS
	TMPRSS2	chr21	39871185	42868974	del	chr21:g39871185_42868974del	CDS
	ATAD1	chr10	75422449	116281426	dup	chr10:g75422449_116281426dup	CDS
	ACP2	chr11	30813979	113146293	dup	chr11:g30813979_113146293dup	CDS
	FAM25A	chr10	6017896	98484683	dup	chr10:g6017896_98484683dup	CDS
	AC006486.9	chr19	42743226	53300103	del	chr19:g42743226_53300103del	CDS
	DDB2	chr11	30758228	103076993	dup	chr11:g30758228_103076993dup	CDS
	STAMBPL1	chr10	45016762	98266170	del	chr10:g45016762_98266170del	CDS
	PTEN	chr10	24971477	115965167	dup	chr10:g24971477_115965167dup	CDS
	LIPA	chr10	31071081	103871948	del	chr10:g31071081_103871948del	CDS
	LIPN	chr10	90341520	92738729	del	chr10:g90341520_92738729del	CDS
	MADD	chr11	30828643	113808417	inv	chr11:g30828643_113808417inv	CDS
	LIPK	chr10	75422449	116281426	dup	chr10:g75422449_116281426dup	CDS
	LIPN	chr10	89553159	90665344	dup	chr10:g89553159_90665344dup	CDS
	MINPP1	chr10	35867953	89693628	del	chr10:g35867953_89693628del	CDS
	NTPCR	chr1	162005069	246663077	inv	chr1:g162005069_246663077inv	CDS
	NR1H3	chr11	46400670	47535474	del	chr11:g46400670_47535474del	CDS
	ZNF408	chr11	32279603	103057831	inv	chr11:g32279603_103057831inv	CDS
	PHF23	chr17	7040514	10502731	dup	chr17:g7040514_10502731dup	CDS
	FAM3B	chr21	39831521	42878625	del	chr21:g39831521_42878625del	CDS
	STAMBPL1	chr10	89643522	91201011	dup	chr10:g89643522_91201011dup	CDS
	NNMT	chr11	39570601	123463706	inv	chr11:g39570601_123463706inv	CDS
	RNF187	chr1	209754177	241411684	del	chr1:g209754177_241411684del	CDS
	HMGN1	chr21	39862351	42873888	del	chr21:g39862351_42873888del	CDS
	NXPE1	chr11	64469892	130275254	del	chr11:g64469892_130275254del	CDS
	LIPM	chr10	83506029	110640688	del	chr10:g83506029_110640688del	CDS
	LIPA	chr10	90342872	92945468	dup	chr10:g90342872_92945468dup	CDS
	LIPF	chr10	59294430	98021553	inv	chr10:g59294430_98021553inv	CDS
	IGSF5	chr21	40538629	42869081	inv	chr21:g40538629_42869081inv	CDS
	ASGR1	chr17	6755313	69514327	del	chr17:g6755313_69514327del	CDS
	LIPM	chr10	90342872	92945468	dup	chr10:g90342872_92945468dup	CDS
	DNAH2	chr17	1541665	77956181	inv	chr17:g1541665_77956181inv	CDS
	CTDNEP1	chr17	3609795	8181929	inv	chr17:g3609795_8181929inv	CDS
	ANKRD22	chr10	89644986	101115638	inv	chr10:g89644986_101115638inv	CDS
	ELP5	chr17	7040514	10502731	dup	chr17:g7040514_10502731dup	CDS
	MX1	chr21	39946850	42873489	del	chr21:g39946850_42873489del	CDS
	RNF214	chr11	99381658	121826725	del	chr11:g99381658_121826725del	CDS
	KLLN	chr10	6017896	98484683	dup	chr10:g6017896_98484683dup	CDS
	RAPSN	chr11	46400670	47535474	del	chr11:g46400670_47535474del	CDS
	DSCAM	chr21	39896463	42867242	del	chr21:g39896463_42867242del	CDS
	GSK3A	chr19	12787347	50838925	dup	chr19:g12787347_50838925dup	CDS
	MMRN2	chr10	55316353	106470920	del	chr10:g55316353_106470920del	CDS
	GYLTL1B	chr11	39570601	123463706	inv	chr11:g39570601_123463706inv	CDS
	CTDNEP1	chr17	7040514	10502731	dup	chr17:g7040514_10502731dup	CDS
	FGF11	chr17	3609795	8181929	inv	chr17:g3609795_8181929inv	CDS
	DDB2	chr11	32270643	113181872	del	chr11:g32270643_113181872del	CDS
	BCL6B	chr17	5279622	6944985	dup	chr17:g5279622_6944985dup	CDS
	PTEN	chr10	88270432	90716198	inv	chr10:g88270432_90716198inv	CDS
	MX1	chr21	42828091	42848091	tra	chr21:g42838091_69794091tra	CDS
	IGSF5	chr21	39955066	42867019	del	chr21:g39955066_42867019del	CDS
	ATP1B2	chr17	7040514	10502731	dup	chr17:g7040514_10502731dup	CDS
	DSCAM	chr21	39857154	42874787	del	chr21:g39857154_42874787del	CDS
	ATAD1	chr10	88270432	90716198	inv	chr10:g88270432_90716198inv	CDS
	MDK	chr11	45858527	97128939	dup	chr11:g45858527_97128939dup	CDS
	LIPF	chr10	69835136	91073129	dup	chr10:g69835136_91073129dup	CDS
	SNCG	chr10	86319732	90533606	dup	chr10:g86319732_90533606dup	CDS
	BUD13	chr11	113819079	119564497	dup	chr11:g113819079_119564497dup	CDS
	FAM22D	chr10	72519645	95990927	del	chr10:g72519645_95990927del	CDS
	IGSF5	chr21	39864573	42875838	del	chr21:g39864573_42875838del	CDS
	HIST3H2BB	chr1	42771689	243997179	del	chr1:g42771689_243997179del	CDS
	APOA4	chr11	56540999	127418213	inv	chr11:g56540999_127418213inv	CDS
	FXR2	chr17	5096010	8041830	inv	chr17:g5096010_8041830inv	CDS
	MAP10	chr1	232769375	236021065	inv	chr1:g232769375_236021065inv	CDS
	CLDN7	chr17	3609795	8181929	inv	chr17:g3609795_8181929inv	CDS
	BACE1	chr11	39570601	123463706	inv	chr11:g39570601_123463706inv	CDS
	BMPR1A	chr10	65630075	91714708	del	chr10:g65630075_91714708del	CDS
	SHBG	chr17	6688144	7591135	del	chr17:g6688144_7591135del	CDS
	MX1	chr21	39886285	44199720	del	chr21:g39886285_44199720del	CDS
	C21orf88	chr21	39872359	42876060	del	chr21:g39872359_42876060del	CDS
	TMEM95	chr17	1541665	77956181	inv	chr17:g1541665_77956181inv	CDS
	LRP4	chr11	28863784	49164865	del	chr11:g28863784_49164865del	CDS
	SLC35F3	chr1	205877648	234587463	inv	chr1:g205877648_234587463inv	CDS
	ACTA2	chr10	6017896	98484683	dup	chr10:g6017896_98484683dup	CDS
	MINPP1	chr10	48369340	119949556	del	chr10:g48369340_119949556del	CDS
	ARHGAP1	chr11	38954343	103082465	dup	chr11:g38954343_103082465dup	CDS
	HMGN1	chr21	39867711	42872047	del	chr21:g39867711_42872047del	CDS
	FAM25A	chr10	53395725	91029089	dup	chr10:g53395725_91029089dup	CDS
	WNT3A	chr1	205877648	234587463	inv	chr1:g205877648_234587463inv	CDS
	DSCAM	chr21	39857092	42879788	del	chr21:g39857092_42879788del	CDS
	PAPSS2	chr10	17529823	101225355	dup	chr10:g17529823_101225355dup	CDS
	ZBTB16	chr11	113438103	114558139	del	chr11:g113438103_114558139del	CDS
	BACE2	chr21	16905919	42863950	inv	chr21:g16905919_42863950inv	CDS
	C21orf88	chr21	39864013	42876360	del	chr21:g39864013_42876360del	CDS
	PHF21A	chr11	39570601	123463706	inv	chr11:g39570601_123463706inv	CDS
	HMGN1	chr21	39880573	42870231	dup	chr21:g39880573_42870231dup	CDS
	TRIM11	chr1	205877648	234587463	inv	chr1:g205877648_234587463inv	CDS
	DVL2	chr17	2736439	12916821	del	chr17:g2736439_12916821del	CDS
	B3GALT5	chr21	39872359	42876060	del	chr21:g39872359_42876060del	CDS
	DSCAM	chr21	39881566	42871417	del	chr21:g39881566_42871417del	CDS
	BRWD1-IT2	chr21	39987856	42868796	del	chr21:g39987856_42868796del	CDS
	CH25H	chr10	45653274	93017642	inv	chr10:g45653274_93017642inv	CDS
	KLLN	chr10	51557579	90579018	inv	chr10:g51557579_90579018inv	CDS
	LIPK	chr10	82286183	97600131	del	chr10:g82286183_97600131del	CDS
	FAM22D	chr10	753210	99565315	inv	chr10:g753210_99565315inv	CDS
	MX1	chr21	39867093	42868048	del	chr21:g39867093_42868048del	CDS
	B3GALT5	chr21	39864013	42876360	del	chr21:g39864013_42876360del	CDS
	EIF4A1	chr17	7040514	10502731	dup	chr17:g7040514_10502731dup	CDS
	FAM25A	chr10	81935947	111959909	del	chr10:g81935947_111959909del	CDS
	BMPR1A	chr10	68451249	97086596	inv	chr10:g68451249_97086596inv	CDS
	SH3BGR	chr21	39946850	42873489	del	chr21:g39946850_42873489del	CDS
	TNFSF12	chr17	1541665	77956181	inv	chr17:g1541665_77956181inv	CDS
	APOA4	chr11	113819079	119564497	dup	chr11:g113819079_119564497dup	CDS
	TMEM95	chr17	5096010	8041830	inv	chr17:g5096010_8041830inv	CDS
	ETS2	chr21	39882384	40545797	dup	chr21:g39882384_40545797dup	CDS
	DSCAM	chr21	39814731	42872981	del	chr21:g39814731_42872981del	CDS
	KLLN	chr10	89352688	90567135	del	chr10:g89352688_90567135del	CDS
	ACP2	chr11	28863784	49164865	del	chr11:g28863784_49164865del	CDS
	FAM22A	chr10	60995174	92323319	inv	chr10:g60995174_92323319inv	CDS
	ANKRD22	chr10	89476173	93162299	inv	chr10:g89476173_93162299inv	CDS
	TMPRSS2	chr21	39908951	42872298	del	chr21:g39908951_42872298del	CDS
	TRIM11	chr1	221698662	242530690	del	chr1:g221698662_242530690del	CDS
	FAS	chr10	84546965	96683834	del	chr10:g84546965_96683834del	CDS
	FOXP1	chr3	62980459	117091197	dup	chr3:g62980459_117091197dup	CDS
	IGSF5	chr21	39877301	42873050	del	chr21:g39877301_42873050del	CDS
	LIPF	chr10	89640684	91046429	del	chr10:g89640684_91046429del	CDS
	DLG4	chr17	2736439	12916821	del	chr17:g2736439_12916821del	CDS
	ERF	chr19	14214280	50834175	del	chr19:g14214280_50834175del	CDS
	C11orf49	chr11	45858527	97128939	dup	chr11:g45858527_97128939dup	CDS
	CNTROB	chr17	5096010	8041830	inv	chr17:g5096010_8041830inv	CDS
	FAM22A	chr10	37124318	90334024	inv	chr10:g37124318_90334024inv	CDS
	TRIM11	chr1	208520033	229426240	del	chr1:g208520033_229426240del	CDS
	CH25H	chr10	81935947	111959909	del	chr10:g81935947_111959909del	CDS
	DDB2	chr11	38954343	103082465	dup	chr11:g38954343_103082465dup	CDS
	MX1	chr21	39901396	42871009	del	chr21:g39901396_42871009del	CDS
	SH3BGR	chr21	39886285	44199720	del	chr21:g39886285_44199720del	CDS
	BRWD1	chr21	39857092	42879788	del	chr21:g39857092_42879788del	CDS
	STAMBPL1	chr10	82286183	97600131	del	chr10:g82286183_97600131del	CDS
	CH25H	chr10	28877381	92871126	dup	chr10:g28877381_92871126dup	CDS
	FAS	chr10	88502573	97191558	dup	chr10:g88502573_97191558dup	CDS
	LSMD1	chr17	6815585	7900312	del	chr17:g6815585_7900312del	CDS
	ZBTB4	chr17	6815585	7900312	del	chr17:g6815585_7900312del	CDS
	LIPJ	chr10	86662979	92871848	dup	chr10:g86662979_92871848dup	CDS
	TRIM17	chr1	208014174	235933434	dup	chr1:g208014174_235933434dup	CDS
	CHRM4	chr11	2194993	63169945	inv	chr11:g2194993_63169945inv	CDS
	CYB5D1	chr17	7040514	10502731	dup	chr17:g7040514_10502731dup	CDS
	ETS2	chr21	39874071	42869899	del	chr21:g39874071_42869899del	CDS
	LIPM	chr10	55316353	106470920	del	chr10:g55316353_106470920del	CDS
	RNLS	chr10	88974866	90329220	inv	chr10:g88974866_90329220inv	CDS
	BRWD1-IT2	chr21	39874071	42869899	del	chr21:g39874071_42869899del	CDS
	PSMC3	chr11	36609748	113966540	dup	chr11:g36609748_113966540dup	CDS
	FAM22A	chr10	85833178	93718567	del	chr10:g85833178_93718567del	CDS
	PCP4	chr21	39872762	42865398	del	chr21:g39872762_42865398del	CDS
	MDK	chr11	36609748	113966540	dup	chr11:g36609748_113966540dup	CDS
	PAPSS2	chr10	83506029	110640688	del	chr10:g83506029_110640688del	CDS
	SLC39A13	chr11	2194993	63169945	inv	chr11:g2194993_63169945inv	CDS
	ARFGAP2	chr11	2194993	63169945	inv	chr11:g2194993_63169945inv	CDS
	MDK	chr11	32270643	113181872	del	chr11:g32270643_113181872del	CDS
	NEURL4	chr17	3609795	8181929	inv	chr17:g3609795_8181929inv	CDS
	WRB	chr21	39862160	42878084	del	chr21:g39862160_42878084del	CDS
	PCP4	chr21	39946850	42873489	del	chr21:g39946850_42873489del	CDS
	LIPJ	chr10	57053188	94231619	del	chr10:g57053188_94231619del	CDS
	AMBRA1	chr11	36609748	113966540	dup	chr11:g36609748_113966540dup	CDS
	ACTA2	chr10	45653274	93017642	inv	chr10:g45653274_93017642inv	CDS
	BRWD1	chr21	39866805	42866720	del	chr21:g39866805_42866720del	CDS
	KCNAB3	chr17	6734832	7888988	del	chr17:g6734832_7888988del	CDS
	MINPP1	chr10	45653274	93017642	inv	chr10:g45653274_93017642inv	CDS
	LIPF	chr10	58902209	98511631	inv	chr10:g58902209_98511631inv	CDS
	CRY2	chr11	30813979	113146293	dup	chr11:g30813979_113146293dup	CDS
	STAMBPL1	chr10	72982942	104979695	del	chr10:g72982942_104979695del	CDS
	SH3BGR	chr21	39867093	42868048	del	chr21:g39867093_42868048del	CDS
	ANKRD22	chr10	57053188	94231619	del	chr10:g57053188_94231619del	CDS
	ANKRD22	chr10	89627583	93882279	inv	chr10:g89627583_93882279inv	CDS
	MMS22L	chr6	66522812	129704413	del	chr6:g66522812_129704413del	CDS
	PAPSS2	chr10	45039074	95001982	del	chr10:g45039074_95001982del	CDS
	RNLS	chr10	90086019	91249434	dup	chr10:g90086019_91249434dup	CDS
	BACE2	chr21	34821528	42831452	del	chr21:g34821528_42831452del	CDS
	MMS22L	chr6	83533274	133032251	del	chr6:g83533274_133032251del	CDS
	MPDU1	chr17	6815585	7900312	del	chr17:g6815585_7900312del	CDS
	DLG4	chr17	6925779	8033004	del	chr17:g6925779_8033004del	CDS
	HIST3H3	chr1	208014174	235933434	dup	chr1:g208014174_235933434dup	CDS
	SIK3	chr11	101341599	121768264	inv	chr11:g101341599_121768264inv	CDS
	PCSK7	chr11	113819079	119564497	dup	chr11:g113819079_119564497dup	CDS
	CRY2	chr11	33901839	55904958	del	chr11:g33901839_55904958del	CDS
	PCP4	chr21	39886285	44199720	del	chr21:g39886285_44199720del	CDS
	NLGN2	chr17	2736439	12916821	del	chr17:g2736439_12916821del	CDS
	RNF187	chr1	220470080	234400947	dup	chr1:g220470080_234400947dup	CDS
	PAFAH1B2	chr11	99381658	121826725	del	chr11:g99381658_121826725del	CDS
	C11orf94	chr11	32279603	103057831	inv	chr11:g32279603_103057831inv	CDS
	TAGLN	chr11	101341599	121768264	inv	chr11:g101341599_121768264inv	CDS
	ARHGAP10	chr4	112743813	172490997	del	chr4:g112743813_172490997del	CDS
	LRP4	chr11	39570601	123463706	inv	chr11:g39570601_123463706inv	CDS
	AC007421.1	chr17	7040514	10502731	dup	chr17:g7040514_10502731dup	CDS
	TRIM11	chr1	191390606	242120773	inv	chr1:g191390606_242120773inv	CDS
	BUD13	chr11	110064542	123248170	inv	chr11:g110064542_123248170inv	CDS
	SAT2	chr17	6921653	8082472	del	chr17:g6921653_8082472del	CDS
	WRB	chr21	40038879	42877688	del	chr21:g40038879_42877688del	CDS
	TMEM95	chr17	6688144	7591135	del	chr17:g6688144_7591135del	CDS
	TRIM11	chr1	42778321	248643906	del	chr1:g42778321_248643906del	CDS
	MAPK8IP1	chr11	32279603	103057831	inv	chr11:g32279603_103057831inv	CDS
	CRY2	chr11	42982125	47123086	del	chr11:g42982125_47123086del	CDS
	KLLN	chr10	59294430	98021553	inv	chr10:g59294430_98021553inv	CDS
	LIPK	chr10	81176251	113799129	del	chr10:g81176251_113799129del	CDS
	SH3BGR	chr21	39901396	42871009	del	chr21:g39901396_42871009del	CDS
	KLLN	chr10	24971477	115965167	dup	chr10:g24971477_115965167dup	CDS
	LIPN	chr10	90342872	92945468	dup	chr10:g90342872_92945468dup	CDS
	PSMG1	chr21	39924292	42875080	del	chr21:g39924292_42875080del	CDS
	MX2	chr21	39872762	42865398	del	chr21:g39872762_42865398del	CDS
	CKAP5	chr11	33890465	103105520	del	chr11:g33890465_103105520del	CDS
	CHRM4	chr11	30813979	113146293	dup	chr11:g30813979_113146293dup	CDS
	ACTA2	chr10	28877381	92871126	dup	chr10:g28877381_92871126dup	CDS
	MINPP1	chr10	88975609	90329241	del	chr10:g88975609_90329241del	CDS
	SLC35F3	chr1	222817595	234387322	inv	chr1:g222817595_234387322inv	CDS
	FAS	chr10	60995174	92323319	inv	chr10:g60995174_92323319inv	CDS
	MX2	chr21	39946850	42873489	del	chr21:g39946850_42873489del	CDS
	AC006486.1	chr19	42556692	46222402	del	chr19:g42556692_46222402del	CDS
	PCP4	chr21	39867093	42868048	del	chr21:g39867093_42868048del	CDS
	WNT3A	chr1	222817595	234387322	inv	chr1:g222817595_234387322inv	CDS
	RHOU	chr1	208014174	235933434	dup	chr1:g208014174_235933434dup	CDS
	SLC35F3	chr1	42771689	243997179	del	chr1:g42771689_243997179del	CDS
	BUD13	chr11	99381658	121826725	del	chr11:g99381658_121826725del	CDS
	HARBI1	chr11	39570601	123463706	inv	chr11:g39570601_123463706inv	CDS
	APOA1	chr11	113912299	117914147	del	chr11:g113912299_117914147del	CDS
	TRIM11	chr1	222817595	234387322	inv	chr1:g222817595_234387322inv	CDS
	NXPE1	chr11	113412598	114558905	del	chr11:g113412598_114558905del	CDS
	POLR2A	chr17	7040514	10502731	dup	chr17:g7040514_10502731dup	CDS
	ERG	chr21	34002342	39862614	del	chr21:g34002342_39862614del	CDS
	STAMBPL1	chr10	6017896	98484683	dup	chr10:g6017896_98484683dup	CDS
	PSMC3	chr11	30828643	113808417	inv	chr11:g30828643_113808417inv	CDS
	PHF21A	chr11	39223156	101170383	inv	chr11:g39223156_101170383inv	CDS
	MINPP1	chr10	65630075	91714708	del	chr10:g65630075_91714708del	CDS
	KLLN	chr10	69835136	91073129	dup	chr10:g69835136_91073129dup	CDS
	MDK	chr11	30828643	113808417	inv	chr11:g30828643_113808417inv	CDS
	PHF23	chr17	3609795	8181929	inv	chr17:g3609795_8181929inv	CDS
	FOXP1	chr3	69541097	79410710	inv	chr3:g69541097_79410710inv	CDS
	FOXP1	chr3	26906582	193154911	inv	chr3:g26906582_193154911inv	CDS
	FOXP1	chr3	46909558	72748945	del	chr3:g46909558_72748945del	CDS
	LCA5L	chr21	39885802	42883250	del	chr21:g39885802_42883250del	CDS
	AMBRA1	chr11	30828643	113808417	inv	chr11:g30828643_113808417inv	CDS
	MMS22L	chr6	1362457	149747090	inv	chr6:g1362457_149747090inv	CDS
	IRF2BP2	chr1	221698662	242530690	del	chr1:g221698662_242530690del	CDS
	MADD	chr11	3488379	67610159	del	chr11:g3488379_67610159del	CDS
	KCNK1	chr1	220881322	241685428	inv	chr1:g220881322_241685428inv	CDS
	SLC35G6	chr17	5096010	8041830	inv	chr17:g5096010_8041830inv	CDS
	ACADVL	chr17	6734832	7888988	del	chr17:g6734832_7888988del	CDS
	GSK3A	chr19	39245145	52786856	del	chr19:g39245145_52786856del	CDS
	DGKZ	chr11	39570601	123463706	inv	chr11:g39570601_123463706inv	CDS
	MMRN2	chr10	81935947	111959909	del	chr10:g81935947_111959909del	CDS
	MX2	chr21	39886285	44199720	del	chr21:g39886285_44199720del	CDS
	NR1H3	chr11	36609748	113966540	dup	chr11:g36609748_113966540dup	CDS
	STAMBPL1	chr10	55316353	106470920	del	chr10:g55316353_106470920del	CDS
	NTPCR	chr1	214836892	233898726	inv	chr1:g214836892_233898726inv	CDS
	IGSF5	chr21	39857154	42874787	del	chr21:g39857154_42874787del	CDS
	ERG	chr21	39885802	42883250	del	chr21:g39885802_42883250del	CDS
	MAP10	chr1	208014174	235933434	dup	chr1:g208014174_235933434dup	CDS
	FAS	chr10	85833178	93718567	del	chr10:g85833178_93718567del	CDS
	DVL2	chr17	6755313	69514327	del	chr17:g6755313_69514327del	CDS
	MMRN2	chr10	88264620	90336432	del	chr10:g88264620_90336432del	CDS
	APOA1	chr11	39570601	123463706	inv	chr11:g39570601_123463706inv	CDS
	EIF5A	chr17	2736439	12916821	del	chr17:g2736439_12916821del	CDS
	BACE2	chr21	42629528	42649528	tra	chrY:g21044109_42639528tra	CDS
	MDK	chr11	3488379	67610159	del	chr11:g3488379_67610159del	CDS
	BRWD1-IT2	chr21	39862317	42867114	del	chr21:g39862317_42867114del	CDS
	HMGN1	chr21	16905919	42863950	inv	chr21:g16905919_42863950inv	CDS
	CREB3L1	chr11	36609748	113966540	dup	chr11:g36609748_113966540dup	CDS
	C21orf88	chr21	39987856	42868796	del	chr21:g39987856_42868796del	CDS
	FOXP1	chr3	44905453	148993255	del	chr3:g44905453_148993255del	CDS
	CREB3L1	chr11	32270643	113181872	del	chr11:g32270643_113181872del	CDS
	LCA5L	chr21	34002266	42877931	dup	chr21:g34002266_42877931dup	CDS
	PSMG1	chr21	39832667	42878581	del	chr21:g39832667_42878581del	CDS
	ERG	chr21	34002266	42877931	dup	chr21:g34002266_42877931dup	CDS
	ACADVL	chr17	6921653	8082472	del	chr17:g6921653_8082472del	CDS
	FAM25A	chr10	72519645	95990927	del	chr10:g72519645_95990927del	CDS
	FAM3B	chr21	39832667	42878581	del	chr21:g39832667_42878581del	CDS
	PAPSS2	chr10	55316353	106470920	del	chr10:g55316353_106470920del	CDS
	HIST3H2BB	chr1	206285646	235076329	del	chr1:g206285646_235076329del	CDS
	B3GALT5	chr21	39987856	42868796	del	chr21:g39987856_42868796del	CDS
	LSMD1	chr17	7040514	10502731	dup	chr17:g7040514_10502731dup	CDS
	C10orf116	chr10	88264620	90336432	del	chr10:g88264620_90336432del	CDS
	COA6	chr1	234447278	234659542	del	chr1:g234447278_234659542del	CDS
	ACP2	chr11	36609748	113966540	dup	chr11:g36609748_113966540dup	CDS
	GLUD1	chr10	57053188	94231619	del	chr10:g57053188_94231619del	CDS
	TNFSF12	chr17	3609795	8181929	inv	chr17:g3609795_8181929inv	CDS
	CHD3	chr17	2736439	12916821	del	chr17:g2736439_12916821del	CDS
	LIPJ	chr10	89644986	101115638	inv	chr10:g89644986_101115638inv	CDS
	ACP2	chr11	32270643	113181872	del	chr11:g32270643_113181872del	CDS
	DSCAM	chr21	39864013	42876360	del	chr21:g39864013_42876360del	CDS
	SLC39A13	chr11	39570601	123463706	inv	chr11:g39570601_123463706inv	CDS
	RNF187	chr1	225690786	234758313	del	chr1:g225690786_234758313del	CDS
	MMRN2	chr10	86334491	89707968	inv	chr10:g86334491_89707968inv	CDS
	RNLS	chr10	89690076	90387654	del	chr10:g89690076_90387654del	CDS
	DLG4	chr17	6755313	69514327	del	chr17:g6755313_69514327del	CDS
	SLC16A13	chr17	6921653	8082472	del	chr17:g6921653_8082472del	CDS
	MPDU1	chr17	1541665	77956181	inv	chr17:g1541665_77956181inv	CDS
	SLC35F3	chr1	196121783	241233398	inv	chr1:g196121783_241233398inv	CDS
	BRWD1-IT2	chr21	39908951	42872298	del	chr21:g39908951_42872298del	CDS
	TRAPPC1	chr17	6755313	69514327	del	chr17:g6755313_69514327del	CDS
	FOXP1	chr3	44912256	131276779	dup	chr3:g44912256_131276779dup	CDS
	FXR2	chr17	7040514	10502731	dup	chr17:g7040514_10502731dup	CDS
	AMBRA1	chr11	28863784	49164865	del	chr11:g28863784_49164865del	CDS
	LCA5L	chr21	34821528	42831452	del	chr21:g34821528_42831452del	CDS
	BACE2	chr21	39867093	42868048	del	chr21:g39867093_42868048del	CDS
	WNT3A	chr1	196121783	241233398	inv	chr1:g196121783_241233398inv	CDS
	TRIM11	chr1	196121783	241233398	inv	chr1:g196121783_241233398inv	CDS
	SIK3	chr11	113819079	119564497	dup	chr11:g113819079_119564497dup	CDS
	EFNB3	chr17	6734832	7888988	del	chr17:g6734832_7888988del	CDS
	BMPR1A	chr10	17529823	101225355	dup	chr10:g17529823_101225355dup	CDS
	ERG	chr21	34821528	42831452	del	chr21:g34821528_42831452del	CDS
	IRF2BP2	chr1	191390606	242120773	inv	chr1:g191390606_242120773inv	CDS
	TAGLN	chr11	113819079	119564497	dup	chr11:g113819079_119564497dup	CDS
	HMGN1	chr21	34002266	42877931	dup	chr21:g34002266_42877931dup	CDS
	ANKRD22	chr10	53395725	91029089	dup	chr10:g53395725_91029089dup	CDS
	LIPJ	chr10	86319732	90533606	dup	chr10:g86319732_90533606dup	CDS
	FXR2	chr17	6925779	8033004	del	chr17:g6925779_8033004del	CDS
	LIPK	chr10	86662979	92871848	dup	chr10:g86662979_92871848dup	CDS
	PCSK7	chr11	110064542	123248170	inv	chr11:g110064542_123248170inv	CDS
	KCNK1	chr1	162005069	246663077	inv	chr1:g162005069_246663077inv	CDS
	C21orf88	chr21	39874071	42869899	del	chr21:g39874071_42869899del	CDS
	FAM22A	chr10	65630075	91714708	del	chr10:g65630075_91714708del	CDS
	ZBTB4	chr17	5096010	8041830	inv	chr17:g5096010_8041830inv	CDS
	MX1	chr21	33072005	42841932	inv	chr21:g33072005_42841932inv	CDS
	CD68	chr17	1541665	77956181	inv	chr17:g1541665_77956181inv	CDS
	NR1H3	chr11	30828643	113808417	inv	chr11:g30828643_113808417inv	CDS
	CREB3L1	chr11	28863784	49164865	del	chr11:g28863784_49164865del	CDS
	FAM22D	chr10	69835136	91073129	dup	chr10:g69835136_91073129dup	CDS
	SHBG	chr17	7040514	10502731	dup	chr17:g7040514_10502731dup	CDS
	KCNAB3	chr17	6755313	69514327	del	chr17:g6755313_69514327del	CDS
	PSMG1	chr21	40538629	42869081	inv	chr21:g40538629_42869081inv	CDS
	LIPN	chr10	72982942	104979695	del	chr10:g72982942_104979695del	CDS
	EIF4A1	chr17	6921653	8082472	del	chr17:g6921653_8082472del	CDS
	MX1	chr21	40038879	42877688	del	chr21:g40038879_42877688del	CDS
	BRWD1	chr21	39872359	42876060	del	chr21:g39872359_42876060del	CDS
	LIPK	chr10	45039074	95001982	del	chr10:g45039074_95001982del	CDS
	DGKZ	chr11	46400670	47535474	del	chr11:g46400670_47535474del	CDS
	PAPSS2	chr10	86319732	90533606	dup	chr10:g86319732_90533606dup	CDS
	FAM3B	chr21	40538629	42869081	inv	chr21:g40538629_42869081inv	CDS
	BACE2	chr21	39901396	42871009	del	chr21:g39901396_42871009del	CDS
	CTDNEP1	chr17	2736439	12916821	del	chr17:g2736439_12916821del	CDS
	CREB3L1	chr11	30828643	113808417	inv	chr11:g30828643_113808417inv	CDS
	AC006486.1	chr19	35792211	49157652	dup	chr19:g35792211_49157652dup	CDS
	B3GALT5	chr21	39874071	42869899	del	chr21:g39874071_42869899del	CDS
	LRP4	chr11	39223156	101170383	inv	chr11:g39223156_101170383inv	CDS
	KLLN	chr10	58902209	98511631	inv	chr10:g58902209_98511631inv	CDS
	MADD	chr11	32279603	103057831	inv	chr11:g32279603_103057831inv	CDS
	BRWD1	chr21	39864013	42876360	del	chr21:g39864013_42876360del	CDS
	DSCAM	chr21	39819725	42875179	del	chr21:g39819725_42875179del	CDS
	SIDT2	chr11	113912299	117914147	del	chr11:g113912299_117914147del	CDS
	PAFAH1B2	chr11	113731253	119563903	del	chr11:g113731253_119563903del	CDS
	HMGN1	chr21	34821528	42831452	del	chr21:g34821528_42831452del	CDS
	NXPE1	chr11	113653652	118219901	del	chr11:g113653652_118219901del	CDS
	FOXP1	chr3	63988785	73911579	del	chr3:g63988785_73911579del	CDS
	FAS	chr10	45653274	93017642	inv	chr10:g45653274_93017642inv	CDS
	GLUD1	chr10	17529823	101225355	dup	chr10:g17529823_101225355dup	CDS
	C10orf116	chr10	45016762	98266170	del	chr10:g45016762_98266170del	CDS
	FOXP1	chr3	44911110	148966478	inv	chr3:g44911110_148966478inv	CDS
	ERF	chr19	12787347	50838925	dup	chr19:g12787347_50838925dup	CDS
	AC006486.1	chr19	42468591	42775712	del	chr19:g42468591_42775712del	CDS
	ARHGAP10	chr4	112743011	172489372	dup	chr4:g112743011_172489372dup	CDS
	ARFGAP2	chr11	3488379	67610159	del	chr11:g3488379_67610159del	CDS
	ACP2	chr11	30828643	113808417	inv	chr11:g30828643_113808417inv	CDS
	FAM22A	chr10	68451249	97086596	inv	chr10:g68451249_97086596inv	CDS
	MYBPC3	chr11	2194993	63169945	inv	chr11:g2194993_63169945inv	CDS
	SPI1	chr11	2194993	63169945	inv	chr11:g2194993_63169945inv	CDS
	TMEM95	chr17	6925779	8033004	del	chr17:g6925779_8033004del	CDS
	BRWD1-IT2	chr21	39862351	42873888	del	chr21:g39862351_42873888del	CDS
	PCSK7	chr11	64469892	130275254	del	chr11:g64469892_130275254del	CDS
	STAMBPL1	chr10	86662979	92871848	dup	chr10:g86662979_92871848dup	CDS
	RNLS	chr10	89476173	93162299	inv	chr10:g89476173_93162299inv	CDS
	FAM22A	chr10	48369340	119949556	del	chr10:g48369340_119949556del	CDS
	WRB	chr21	34026334	41512251	dup	chr21:g34026334_41512251dup	CDS
	LIPK	chr10	15968555	100439154	del	chr10:g15968555_100439154del	CDS
	LIPF	chr10	72982942	104979695	del	chr10:g72982942_104979695del	CDS
	STAMBPL1	chr10	45039074	95001982	del	chr10:g45039074_95001982del	CDS
	LIPF	chr10	60995174	92323319	inv	chr10:g60995174_92323319inv	CDS
	C10orf116	chr10	63951517	90642825	del	chr10:g63951517_90642825del	CDS
	TMEM88	chr17	6921653	8082472	del	chr17:g6921653_8082472del	CDS
	ANKRD22	chr10	24971477	115965167	dup	chr10:g24971477_115965167dup	CDS
	NR1H3	chr11	2194993	63169945	inv	chr11:g2194993_63169945inv	CDS
	F2	chr11	33890465	103105520	del	chr11:g33890465_103105520del	CDS
	TARBP1	chr1	234495407	235243359	del	chr1:g234495407_235243359del	CDS
	ETS2	chr21	39854780	42874804	del	chr21:g39854780_42874804del	CDS
	CNTROB	chr17	6925779	8033004	del	chr17:g6925779_8033004del	CDS
	APOC3	chr11	64469892	130275254	del	chr11:g64469892_130275254del	CDS
	DGKZ	chr11	39223156	101170383	inv	chr11:g39223156_101170383inv	CDS
	PSMG1	chr21	39833606	42866842	del	chr21:g39833606_42866842del	CDS
	TNFSF12-TNFSF13	chr17	1541665	77956181	inv	chr17:g1541665_77956181inv	CDS
	ANKRD22	chr10	89588429	90976141	del	chr10:g89588429_90976141del	CDS
	BRWD1-IT2	chr21	39854780	42874804	del	chr21:g39854780_42874804del	CDS
	SH3BGR	chr21	33072005	42841932	inv	chr21:g33072005_42841932inv	CDS
	GSK3A	chr19	35792211	49157652	dup	chr19:g35792211_49157652dup	CDS
	CH25H	chr10	89636992	101099714	del	chr10:g89636992_101099714del	CDS
	ARHGAP1	chr11	32279603	103057831	inv	chr11:g32279603_103057831inv	CDS
	EIF4A1	chr17	2736439	12916821	del	chr17:g2736439_12916821del	CDS
	LIPK	chr10	753210	99565315	inv	chr10:g753210_99565315inv	CDS
	SH3BGR	chr21	40038879	42877688	del	chr21:g40038879_42877688del	CDS
	MMS22L	chr6	82701137	132967313	dup	chr6:g82701137_132967313dup	CDS
	FAS	chr10	28877381	92871126	dup	chr10:g28877381_92871126dup	CDS
	PCP4	chr21	39862160	42878084	del	chr21:g39862160_42878084del	CDS
	PTEN	chr10	86334491	89707968	inv	chr10:g86334491_89707968inv	CDS
	PSMC3	chr11	28863784	49164865	del	chr11:g28863784_49164865del	CDS
	CNTROB	chr17	6755313	69514327	del	chr17:g6755313_69514327del	CDS
	WRB	chr21	39868082	42862565	del	chr21:g39868082_42862565del	CDS
	C17orf74	chr17	2736439	12916821	del	chr17:g2736439_12916821del	CDS
	ETS2	chr21	39865201	42870061	del	chr21:g39865201_42870061del	CDS
	LIPF	chr10	85833178	93718567	del	chr10:g85833178_93718567del	CDS
	MX1	chr21	16921223	42838247	inv	chr21:g16921223_42838247inv	CDS
	GSK3A	chr19	42468591	42775712	del	chr19:g42468591_42775712del	CDS
	SNCG	chr10	24971477	115965167	dup	chr10:g24971477_115965167dup	CDS
	BRWD1-IT2	chr21	39865201	42870061	del	chr21:g39865201_42870061del	CDS
	EIF5A	chr17	6755313	69514327	del	chr17:g6755313_69514327del	CDS
	TAGLN	chr11	56540999	127418213	inv	chr11:g56540999_127418213inv	CDS
	RAPSN	chr11	2194993	63169945	inv	chr11:g2194993_63169945inv	CDS
	TNK1	chr17	1541665	77956181	inv	chr17:g1541665_77956181inv	CDS
	RNLS	chr10	57053188	94231619	del	chr10:g57053188_94231619del	CDS
	RNF187	chr1	205877648	234587463	inv	chr1:g205877648_234587463inv	CDS
	RNLS	chr10	89627583	93882279	inv	chr10:g89627583_93882279inv	CDS
	IRF2BP2	chr1	196121783	241233398	inv	chr1:g196121783_241233398inv	CDS
	PSMG1	chr21	39959675	42867663	inv	chr21:g39959675_42867663inv	CDS
	PSMG1	chr21	39877301	42873050	del	chr21:g39877301_42873050del	CDS
	ACTA2	chr10	88270432	90716198	inv	chr10:g88270432_90716198inv	CDS
	GLUD1	chr10	83506029	110640688	del	chr10:g83506029_110640688del	CDS
	BRWD1-IT2	chr21	39867711	42872047	del	chr21:g39867711_42872047del	CDS
	IGSF5	chr21	39955100	42860329	inv	chr21:g39955100_42860329inv	CDS
	BMPR1A	chr10	72982942	104979695	del	chr10:g72982942_104979695del	CDS
	ACAP1	chr17	6734832	7888988	del	chr17:g6734832_7888988del	CDS
	C21orf88	chr21	39862317	42867114	del	chr21:g39862317_42867114del	CDS
	BRWD1-IT2	chr21	39880573	42870231	dup	chr21:g39880573_42870231dup	CDS
	GLUD1	chr10	53395725	91029089	dup	chr10:g53395725_91029089dup	CDS
	LIPA	chr10	90086019	91249434	dup	chr10:g90086019_91249434dup	CDS
	C10orf116	chr10	82261206	89970907	inv	chr10:g82261206_89970907inv	CDS
	FAM3B	chr21	39959675	42867663	inv	chr21:g39959675_42867663inv	CDS
	FAM3B	chr21	39877301	42873050	del	chr21:g39877301_42873050del	CDS
	SLC39A13	chr11	39223156	101170383	inv	chr11:g39223156_101170383inv	CDS
	NXPE1	chr11	113581251	116379865	del	chr11:g113581251_116379865del	CDS
	LIPN	chr10	753210	99565315	inv	chr10:g753210_99565315inv	CDS
	ATAD1	chr10	89559668	113385327	inv	chr10:g89559668_113385327inv	CDS
	LIPA	chr10	82286183	97600131	del	chr10:g82286183_97600131del	CDS
	LIPM	chr10	90086019	91249434	dup	chr10:g90086019_91249434dup	CDS
	SIK3	chr11	110064542	123248170	inv	chr11:g110064542_123248170inv	CDS
	HIST3H2A	chr1	214836892	233898726	inv	chr1:g214836892_233898726inv	CDS
	LIPM	chr10	82286183	97600131	del	chr10:g82286183_97600131del	CDS
	B3GALT5	chr21	39862317	42867114	del	chr21:g39862317_42867114del	CDS
	MADD	chr11	33901839	55904958	del	chr11:g33901839_55904958del	CDS
	PCP4	chr21	40038879	42877688	del	chr21:g40038879_42877688del	CDS
	TAGLN	chr11	110064542	123248170	inv	chr11:g110064542_123248170inv	CDS
	STAMBPL1	chr10	81935947	111959909	del	chr10:g81935947_111959909del	CDS
	LIPK	chr10	89559668	113385327	inv	chr10:g89559668_113385327inv	CDS
	APOC3	chr11	116044042	134754987	inv	chr11:g116044042_134754987inv	CDS
	ATAD1	chr10	31071081	103871948	del	chr10:g31071081_103871948del	CDS
	MPDU1	chr17	6688144	7591135	del	chr17:g6688144_7591135del	CDS
	ATAD1	chr10	45016762	98266170	del	chr10:g45016762_98266170del	CDS
	CRY2	chr11	36609748	113966540	dup	chr11:g36609748_113966540dup	CDS
	ATG13	chr11	39570601	123463706	inv	chr11:g39570601_123463706inv	CDS
	CRY2	chr11	32270643	113181872	del	chr11:g32270643_113181872del	CDS
	KLLN	chr10	89364247	89669411	inv	chr10:g89364247_89669411inv	CDS
	TMPRSS2	chr21	39885802	42883250	del	chr21:g39885802_42883250del	CDS
	SPEM1	chr17	6734832	7888988	del	chr17:g6734832_7888988del	CDS
	MX2	chr21	39862160	42878084	del	chr21:g39862160_42878084del	CDS
	LCA5L	chr21	39901396	42871009	del	chr21:g39901396_42871009del	CDS
	BCL6B	chr17	6734832	7888988	del	chr17:g6734832_7888988del	CDS
	C21orf88	chr21	39908951	42872298	del	chr21:g39908951_42872298del	CDS
	FAM22D	chr10	15968555	100439154	del	chr10:g15968555_100439154del	CDS
	IGSF5	chr21	39872359	42876060	del	chr21:g39872359_42876060del	CDS
	ATG13	chr11	45858527	97128939	dup	chr11:g45858527_97128939dup	CDS
	SPEM1	chr17	7040514	10502731	dup	chr17:g7040514_10502731dup	CDS
	LIPK	chr10	31071081	103871948	del	chr10:g31071081_103871948del	CDS
	HMGN1	chr21	39867093	42868048	del	chr21:g39867093_42868048del	CDS
	ERG	chr21	39901396	42871009	del	chr21:g39901396_42871009del	CDS
	ACTA2	chr10	48369340	119949556	del	chr10:g48369340_119949556del	CDS
	ZNF408	chr11	42982125	47123086	del	chr11:g42982125_47123086del	CDS
	BMPR1A	chr10	6017896	98484683	dup	chr10:g6017896_98484683dup	CDS
	ATAD1	chr10	63951517	90642825	del	chr10:g63951517_90642825del	CDS
	SNCG	chr10	59294430	98021553	inv	chr10:g59294430_98021553inv	CDS
	CH25H	chr10	90342872	92945468	dup	chr10:g90342872_92945468dup	CDS
	PAPSS2	chr10	81935947	111959909	del	chr10:g81935947_111959909del	CDS
	SH3BGR	chr21	16921223	42838247	inv	chr21:g16921223_42838247inv	CDS
	B3GALT5	chr21	39908951	42872298	del	chr21:g39908951_42872298del	CDS
	CKAP5	chr11	45858527	97128939	dup	chr11:g45858527_97128939dup	CDS
	MMS22L	chr6	66822126	120223992	del	chr6:g66822126_120223992del	CDS
	LCA5L	chr21	39872550	42871833	del	chr21:g39872550_42871833del	CDS
	TMPRSS2	chr21	34002266	42877931	dup	chr21:g34002266_42877931dup	CDS
	KCTD11	chr17	6921653	8082472	del	chr17:g6921653_8082472del	CDS
	LIPK	chr10	86319732	90533606	dup	chr10:g86319732_90533606dup	CDS
	BCL6B	chr17	6921653	8082472	del	chr17:g6921653_8082472del	CDS
	SLC35G6	chr17	6925779	8033004	del	chr17:g6925779_8033004del	CDS
	ELP5	chr17	6755313	69514327	del	chr17:g6755313_69514327del	CDS
	ERG	chr21	39872550	42871833	del	chr21:g39872550_42871833del	CDS
	LCA5L	chr21	39838038	42874731	del	chr21:g39838038_42874731del	CDS
	CHRM4	chr11	36609748	113966540	dup	chr11:g36609748_113966540dup	CDS
	KCNAB3	chr17	6815585	7900312	del	chr17:g6815585_7900312del	CDS
	CHRM4	chr11	32270643	113181872	del	chr11:g32270643_113181872del	CDS
	DVL2	chr17	6921653	8082472	del	chr17:g6921653_8082472del	CDS
	CTDNEP1	chr17	6755313	69514327	del	chr17:g6755313_69514327del	CDS
	MX2	chr21	40038879	42877688	del	chr21:g40038879_42877688del	CDS
	ACADVL	chr17	7040514	10502731	dup	chr17:g7040514_10502731dup	CDS
	ANKRD22	chr10	72519645	95990927	del	chr10:g72519645_95990927del	CDS
	ERG	chr21	39838038	42874731	del	chr21:g39838038_42874731del	CDS
	ATP1B2	chr17	6755313	69514327	del	chr17:g6755313_69514327del	CDS
	SLC35F3	chr1	232769375	236021065	inv	chr1:g232769375_236021065inv	CDS
	COA6	chr1	220881322	241685428	inv	chr1:g220881322_241685428inv	CDS
	HMGN1	chr21	39901396	42871009	del	chr21:g39901396_42871009del	CDS
	PEX16	chr11	28863784	49164865	del	chr11:g28863784_49164865del	CDS
	LIPF	chr10	45653274	93017642	inv	chr10:g45653274_93017642inv	CDS
	ARHGAP10	chr4	92549381	150571262	del	chr4:g92549381_150571262del	CDS
	ANKRD22	chr10	89679379	94547476	del	chr10:g89679379_94547476del	CDS
	KCTD11	chr17	1541665	77956181	inv	chr17:g1541665_77956181inv	CDS
	BRWD1	chr21	39987856	42868796	del	chr21:g39987856_42868796del	CDS
	PTEN	chr10	89375191	90404917	del	chr10:g89375191_90404917del	CDS
	BACE2	chr21	33072005	42841932	inv	chr21:g33072005_42841932inv	CDS
	F2	chr11	39223156	101170383	inv	chr11:g39223156_101170383inv	CDS
	BACE2	chr21	40038879	42877688	del	chr21:g40038879_42877688del	CDS
	ANKRD22	chr10	753210	99565315	inv	chr10:g753210_99565315inv	CDS
	ATP1B2	chr17	7537758	8090996	del	chr17:g7537758_8090996del	CDS
	APOA1	chr11	113731253	119563903	del	chr11:g113731253_119563903del	CDS
	ATAD1	chr10	82261206	89970907	inv	chr10:g82261206_89970907inv	CDS
	PSMG1	chr21	39896463	42867242	del	chr21:g39896463_42867242del	CDS
	CRY2	chr11	30828643	113808417	inv	chr11:g30828643_113808417inv	CDS
	C21orf88	chr21	39862351	42873888	del	chr21:g39862351_42873888del	CDS
	NLGN2	chr17	6921653	8082472	del	chr17:g6921653_8082472del	CDS
	TRIM11	chr1	42771689	243997179	del	chr1:g42771689_243997179del	CDS
	DSCAM	chr21	39871185	42868974	del	chr21:g39871185_42868974del	CDS
	WRB	chr21	36210142	42852986	del	chr21:g36210142_42852986del	CDS
	HMGN1	chr21	39872550	42871833	del	chr21:g39872550_42871833del	CDS
	ARHGAP10	chr4	92695470	150529785	dup	chr4:g92695470_150529785dup	CDS
	FAM25A	chr10	69835136	91073129	dup	chr10:g69835136_91073129dup	CDS
	FAM3B	chr21	39896463	42867242	del	chr21:g39896463_42867242del	CDS
	HIST3H2A	chr1	42771689	243997179	del	chr1:g42771689_243997179del	CDS
	NTPCR	chr1	206285646	235076329	del	chr1:g206285646_235076329del	CDS
	PSMG1	chr21	39857154	42874787	del	chr21:g39857154_42874787del	CDS
	LCA5L	chr21	39826383	42868779	del	chr21:g39826383_42868779del	CDS
	C10orf116	chr10	83506029	110640688	del	chr10:g83506029_110640688del	CDS
	BACE2	chr21	39864979	42863834	del	chr21:g39864979_42863834del	CDS
	ZNF408	chr11	39570601	123463706	inv	chr11:g39570601_123463706inv	CDS
	SPI1	chr11	33890465	103105520	del	chr11:g33890465_103105520del	CDS
	MAPK8IP1	chr11	28863784	49164865	del	chr11:g28863784_49164865del	CDS
	ACTA2	chr10	90342872	92945468	dup	chr10:g90342872_92945468dup	CDS
	HMGN1	chr21	39838038	42874731	del	chr21:g39838038_42874731del	CDS
	FAM3B	chr21	39857154	42874787	del	chr21:g39857154_42874787del	CDS
	KLLN	chr10	60995174	92323319	inv	chr10:g60995174_92323319inv	CDS
	SHBG	chr17	3609795	8181929	inv	chr17:g3609795_8181929inv	CDS
	B3GALT5	chr21	39862351	42873888	del	chr21:g39862351_42873888del	CDS
	GPS2	chr17	6921653	8082472	del	chr17:g6921653_8082472del	CDS
	FOXP1	chr3	32551538	118718968	dup	chr3:g32551538_118718968dup	CDS
	ERG	chr21	39826383	42868779	del	chr21:g39826383_42868779del	CDS
	RNF187	chr1	222817595	234387322	inv	chr1:g222817595_234387322inv	CDS
	FAM22D	chr10	84546965	96683834	del	chr10:g84546965_96683834del	CDS
	KCNK1	chr1	214836892	233898726	inv	chr1:g214836892_233898726inv	CDS
	LIPK	chr10	89588429	90976141	del	chr10:g89588429_90976141del	CDS
	ERF	chr19	39245145	52786856	del	chr19:g39245145_52786856del	CDS
	LIPF	chr10	89591196	90747387	del	chr10:g89591196_90747387del	CDS
	EIF4A1	chr17	6755313	69514327	del	chr17:g6755313_69514327del	CDS
	ATAD1	chr10	88974866	90329220	inv	chr10:g88974866_90329220inv	CDS
	WRB	chr21	39823805	42864483	inv	chr21:g39823805_42864483inv	CDS
	LIPF	chr10	28877381	92871126	dup	chr10:g28877381_92871126dup	CDS
	RNLS	chr10	53395725	91029089	dup	chr10:g53395725_91029089dup	CDS
	NR1H3	chr11	28863784	49164865	del	chr11:g28863784_49164865del	CDS
	KLLN	chr10	89621654	90321381	del	chr10:g89621654_90321381del	CDS
	SH3BGR	chr21	34026334	41512251	dup	chr21:g34026334_41512251dup	CDS
	MDK	chr11	32279603	103057831	inv	chr11:g32279603_103057831inv	CDS
	MYBPC3	chr11	33890465	103105520	del	chr11:g33890465_103105520del	CDS
	KLLN	chr10	37124318	90334024	inv	chr10:g37124318_90334024inv	CDS
	SNCG	chr10	48369340	119949556	del	chr10:g48369340_119949556del	CDS
	CHRNB1	chr17	2736439	12916821	del	chr17:g2736439_12916821del	CDS
	AMBRA1	chr11	32279603	103057831	inv	chr11:g32279603_103057831inv	CDS
	SPI1	chr11	33901839	55904958	del	chr11:g33901839_55904958del	CDS
	FAM22D	chr10	88502573	97191558	dup	chr10:g88502573_97191558dup	CDS
	ZBTB4	chr17	6925779	8033004	del	chr17:g6925779_8033004del	CDS
	CHRM4	chr11	30828643	113808417	inv	chr11:g30828643_113808417inv	CDS
	PSMG1	chr21	39881566	42871417	del	chr21:g39881566_42871417del	CDS
	ACADVL	chr17	6815585	7900312	del	chr17:g6815585_7900312del	CDS
	LIPA	chr10	48369340	119949556	del	chr10:g48369340_119949556del	CDS
	CELF1	chr11	33890465	103105520	del	chr11:g33890465_103105520del	CDS
	BRWD1	chr21	39874071	42869899	del	chr21:g39874071_42869899del	CDS
	TAGLN	chr11	99381658	121826725	del	chr11:g99381658_121826725del	CDS
	PTEN	chr10	82286183	97600131	del	chr10:g82286183_97600131del	CDS
	KLLN	chr10	85833178	93718567	del	chr10:g85833178_93718567del	CDS
	C21orf88	chr21	39865201	42870061	del	chr21:g39865201_42870061del	CDS
	ERF	chr19	42556692	46222402	del	chr19:g42556692_46222402del	CDS
	KDM6B	chr17	6734832	7888988	del	chr17:g6734832_7888988del	CDS
	NR1H3	chr11	3488379	67610159	del	chr11:g3488379_67610159del	CDS
	CREB3L1	chr11	45858527	97128939	dup	chr11:g45858527_97128939dup	CDS
	BMPR1A	chr10	88264620	90336432	del	chr10:g88264620_90336432del	CDS
	AC006486.9	chr19	41392920	43598659	inv	chr19:g41392920_43598659inv	CDS
	COA6	chr1	162005069	246663077	inv	chr1:g162005069_246663077inv	CDS
	FXR2	chr17	2736439	12916821	del	chr17:g2736439_12916821del	CDS
	BRWD1	chr21	39871185	42868974	del	chr21:g39871185_42868974del	CDS
	C21orf88	chr21	39867711	42872047	del	chr21:g39867711_42872047del	CDS
	PAFAH1B2	chr11	61243504	117020384	inv	chr11:g61243504_117020384inv	CDS
	RAPSN	chr11	28863784	49164865	del	chr11:g28863784_49164865del	CDS
	C21orf88	chr21	39880573	42870231	dup	chr21:g39880573_42870231dup	CDS
	BRWD1-IT2	chr21	16905919	42863950	inv	chr21:g16905919_42863950inv	CDS
	YBX2	chr17	6921653	8082472	del	chr17:g6921653_8082472del	CDS
	WRB	chr21	39924292	42875080	del	chr21:g39924292_42875080del	CDS
	PSMG1	chr21	39814731	42872981	del	chr21:g39814731_42872981del	CDS
	STAMBPL1	chr10	89588429	90976141	del	chr10:g89588429_90976141del	CDS
	PTEN	chr10	89570071	89704488	del	chr10:g89570071_89704488del	CDS
	ATG13	chr11	39223156	101170383	inv	chr11:g39223156_101170383inv	CDS
	TNFSF13	chr17	6734832	7888988	del	chr17:g6734832_7888988del	CDS
	B3GALT5	chr21	39865201	42870061	del	chr21:g39865201_42870061del	CDS
	ARFGAP2	chr11	28863784	49164865	del	chr11:g28863784_49164865del	CDS
	LCA5L	chr21	39862160	42878084	del	chr21:g39862160_42878084del	CDS
	SOX15	chr17	6734832	7888988	del	chr17:g6734832_7888988del	CDS
	LIPM	chr10	89636992	101099714	del	chr10:g89636992_101099714del	CDS
	TMPRSS2	chr21	42856638	42876638	tra	chr21:g42866638_96108183tra	CDS
	BACE2	chr21	16921223	42838247	inv	chr21:g16921223_42838247inv	CDS
	C17orf74	chr17	6921653	8082472	del	chr17:g6921653_8082472del	CDS
	FAM3B	chr21	39814731	42872981	del	chr21:g39814731_42872981del	CDS
	B3GALT5	chr21	39867711	42872047	del	chr21:g39867711_42872047del	CDS
	LIPN	chr10	90086019	91249434	dup	chr10:g90086019_91249434dup	CDS
	NTPCR	chr1	220470080	234400947	dup	chr1:g220470080_234400947dup	CDS
	AC007421.1	chr17	6688144	7591135	del	chr17:g6688144_7591135del	CDS
	MMRN2	chr10	81176251	113799129	del	chr10:g81176251_113799129del	CDS
	PCP4	chr21	34026334	41512251	dup	chr21:g34026334_41512251dup	CDS
	B3GALT5	chr21	39880573	42870231	dup	chr21:g39880573_42870231dup	CDS
	HIST3H2BB	chr1	221698662	242530690	del	chr1:g221698662_242530690del	CDS
	ANKRD22	chr10	89629871	90944146	del	chr10:g89629871_90944146del	CDS
	LIPF	chr10	68451249	97086596	inv	chr10:g68451249_97086596inv	CDS
	GLUD1	chr10	72519645	95990927	del	chr10:g72519645_95990927del	CDS
	SHBG	chr17	2736439	12916821	del	chr17:g2736439_12916821del	CDS
	SENP3	chr17	6921653	8082472	del	chr17:g6921653_8082472del	CDS
	CHRM4	chr11	28863784	49164865	del	chr11:g28863784_49164865del	CDS
	BUD13	chr11	61243504	117020384	inv	chr11:g61243504_117020384inv	CDS
	ETS2	chr21	39885802	42883250	del	chr21:g39885802_42883250del	CDS
	WRB	chr21	39859953	42854469	del	chr21:g39859953_42854469del	CDS
	LIPJ	chr10	24971477	115965167	dup	chr10:g24971477_115965167dup	CDS
	HIST3H2BB	chr1	208520033	229426240	del	chr1:g208520033_229426240del	CDS
	PSMC3	chr11	2194993	63169945	inv	chr11:g2194993_63169945inv	CDS
	LCA5L	chr21	39867657	42867025	del	chr21:g39867657_42867025del	CDS
	APOA4	chr11	61243504	117020384	inv	chr11:g61243504_117020384inv	CDS
	FAM25A	chr10	15968555	100439154	del	chr10:g15968555_100439154del	CDS
	GYLTL1B	chr11	39109820	101134207	inv	chr11:g39109820_101134207inv	CDS
	PAPSS2	chr10	51557579	90579018	inv	chr10:g51557579_90579018inv	CDS
	RNLS	chr10	89588429	90976141	del	chr10:g89588429_90976141del	CDS
	EFNB3	chr17	6815585	7900312	del	chr17:g6815585_7900312del	CDS
	WRB	chr21	39873726	42651290	del	chr21:g39873726_42651290del	CDS
	FAM22D	chr10	60995174	92323319	inv	chr10:g60995174_92323319inv	CDS
	LIPJ	chr10	89352688	90567135	del	chr10:g89352688_90567135del	CDS
	ERG	chr21	39867657	42867025	del	chr21:g39867657_42867025del	CDS
	LCA5L	chr21	33072005	42841932	inv	chr21:g33072005_42841932inv	CDS
	AC007421.1	chr17	6755313	69514327	del	chr17:g6755313_69514327del	CDS
	WRB	chr21	39845410	42872801	del	chr21:g39845410_42872801del	CDS
	MMS22L	chr6	64944925	128032459	del	chr6:g64944925_128032459del	CDS
	PTEN	chr10	17529823	101225355	dup	chr10:g17529823_101225355dup	CDS
	LCA5L	chr21	40546743	41246017	inv	chr21:g40546743_41246017inv	CDS
	PCP4	chr21	39868082	42862565	del	chr21:g39868082_42862565del	CDS
	TRAPPC1	chr17	6734832	7888988	del	chr17:g6734832_7888988del	CDS
	ERG	chr21	33072005	42841932	inv	chr21:g33072005_42841932inv	CDS
	NR1H3	chr11	32279603	103057831	inv	chr11:g32279603_103057831inv	CDS
	MX1	chr21	36210142	42852986	del	chr21:g36210142_42852986del	CDS
	MMS22L	chr6	81907057	134526537	del	chr6:g81907057_134526537del	CDS
	PAPSS2	chr10	89352688	90567135	del	chr10:g89352688_90567135del	CDS
	MMS22L	chr6	84099798	132707935	inv	chr6:g84099798_132707935inv	CDS
	WRB	chr21	39868048	42872557	del	chr21:g39868048_42872557del	CDS
	TMPRSS2	chr21	42860085	42880085	tra	chr21:g42870085_109753635tra	CDS
	PSMC3	chr11	45858527	97128939	dup	chr11:g45858527_97128939dup	CDS
	LCA5L	chr21	39864979	42863834	del	chr21:g39864979_42863834del	CDS
	C10orf116	chr10	55316353	106470920	del	chr10:g55316353_106470920del	CDS
	LIPA	chr10	45039074	95001982	del	chr10:g45039074_95001982del	CDS
	CH25H	chr10	15968555	100439154	del	chr10:g15968555_100439154del	CDS
	SNCG	chr10	82256845	91566897	del	chr10:g82256845_91566897del	CDS
	CREB3L1	chr11	32279603	103057831	inv	chr11:g32279603_103057831inv	CDS
	ZBTB16	chr11	99381658	121826725	del	chr11:g99381658_121826725del	CDS
	LIPA	chr10	89627583	93882279	inv	chr10:g89627583_93882279inv	CDS
	BUD13	chr11	116044042	134754987	inv	chr11:g116044042_134754987inv	CDS
	PHF21A	chr11	33901839	55904958	del	chr11:g33901839_55904958del	CDS
	ERG	chr21	39864979	42863834	del	chr21:g39864979_42863834del	CDS
	KCNAB3	chr17	5096010	8041830	inv	chr17:g5096010_8041830inv	CDS
	FAM22D	chr10	85833178	93718567	del	chr10:g85833178_93718567del	CDS
	LIPM	chr10	45039074	95001982	del	chr10:g45039074_95001982del	CDS
	TMPRSS2	chr21	39901396	42871009	del	chr21:g39901396_42871009del	CDS
	EIF5A	chr17	6921653	8082472	del	chr17:g6921653_8082472del	CDS
	POLR2A	chr17	6755313	69514327	del	chr17:g6755313_69514327del	CDS
	TMPRSS2	chr21	42848288	42868288	tra	chr21:g42858288_122184579tra	CDS
	LIPM	chr10	89627583	93882279	inv	chr10:g89627583_93882279inv	CDS
	BMPR1A	chr10	63951517	90642825	del	chr10:g63951517_90642825del	CDS
	C10orf116	chr10	6017896	98484683	dup	chr10:g6017896_98484683dup	CDS
	BRWD1	chr21	39862317	42867114	del	chr21:g39862317_42867114del	CDS
	APOA4	chr11	61243483	117020832	inv	chr11:g61243483_117020832inv	CDS
	KLLN	chr10	45653274	93017642	inv	chr10:g45653274_93017642inv	CDS
	HIST3H2BB	chr1	191390606	242120773	inv	chr1:g191390606_242120773inv	CDS
	AC006486.1	chr19	42743226	53300103	del	chr19:g42743226_53300103del	CDS
	PTEN	chr10	89690076	90387654	del	chr10:g89690076_90387654del	CDS
	MINPP1	chr10	72982942	104979695	del	chr10:g72982942_104979695del	CDS
	ZNF408	chr11	39223156	101170383	inv	chr11:g39223156_101170383inv	CDS
	RNF187	chr1	42778321	248643906	del	chr1:g42778321_248643906del	CDS
	SLC35F3	chr1	208014174	235933434	dup	chr1:g208014174_235933434dup	CDS
	PTEN	chr10	89620771	90311771	del	chr10:g89620771_90311771del	CDS
	ACP2	chr11	32279603	103057831	inv	chr11:g32279603_103057831inv	CDS
	HMGN1	chr21	33072005	42841932	inv	chr21:g33072005_42841932inv	CDS
	LIPJ	chr10	6017896	98484683	dup	chr10:g6017896_98484683dup	CDS
	LIPF	chr10	90341520	92738729	del	chr10:g90341520_92738729del	CDS
	WNT3A	chr1	208014174	235933434	dup	chr1:g208014174_235933434dup	CDS
	MMRN2	chr10	45039074	95001982	del	chr10:g45039074_95001982del	CDS
	ATG13	chr11	3488379	67610159	del	chr11:g3488379_67610159del	CDS
	HMGN1	chr21	40038879	42877688	del	chr21:g40038879_42877688del	CDS
	RHOU	chr1	42771689	243997179	del	chr1:g42771689_243997179del	CDS
	RAPSN	chr11	30813979	113146293	dup	chr11:g30813979_113146293dup	CDS
	STAMBPL1	chr10	89636992	101099714	del	chr10:g89636992_101099714del	CDS
	TMPRSS2	chr21	39872550	42871833	del	chr21:g39872550_42871833del	CDS
	FOXP1	chr3	60563727	72809928	del	chr3:g60563727_72809928del	CDS
	PEX16	chr11	33890465	103105520	del	chr11:g33890465_103105520del	CDS
	MYBPC3	chr11	39223156	101170383	inv	chr11:g39223156_101170383inv	CDS
	ERF	chr19	35792211	49157652	dup	chr19:g35792211_49157652dup	CDS
	NTPCR	chr1	225690786	234758313	del	chr1:g225690786_234758313del	CDS
	MX2	chr21	39868082	42862565	del	chr21:g39868082_42862565del	CDS
	C10orf116	chr10	86662979	92871848	dup	chr10:g86662979_92871848dup	CDS
	IGSF5	chr21	39874071	42869899	del	chr21:g39874071_42869899del	CDS
	HMGN1	chr21	39864979	42863834	del	chr21:g39864979_42863834del	CDS
	TMPRSS2	chr21	39838038	42874731	del	chr21:g39838038_42874731del	CDS
	PSMG1	chr21	39955100	42860329	inv	chr21:g39955100_42860329inv	CDS
	C11orf94	chr11	39570601	123463706	inv	chr11:g39570601_123463706inv	CDS
	GABARAP	chr17	7040514	10502731	dup	chr17:g7040514_10502731dup	CDS
	BRWD1	chr21	39908951	42872298	del	chr21:g39908951_42872298del	CDS
	SIK3	chr11	61243483	117020832	inv	chr11:g61243483_117020832inv	CDS
	PTEN	chr10	83506029	110640688	del	chr10:g83506029_110640688del	CDS
	APOA4	chr11	116044042	134754987	inv	chr11:g116044042_134754987inv	CDS
	ERF	chr19	42468591	42775712	del	chr19:g42468591_42775712del	CDS
	MX1	chr21	39924292	42875080	del	chr21:g39924292_42875080del	CDS
	FAM3B	chr21	39955100	42860329	inv	chr21:g39955100_42860329inv	CDS
	POLR2A	chr17	6921653	8082472	del	chr17:g6921653_8082472del	CDS
	C10orf116	chr10	57053188	94231619	del	chr10:g57053188_94231619del	CDS
	KLLN	chr10	89591196	90747387	del	chr10:g89591196_90747387del	CDS
	LIPJ	chr10	59294430	98021553	inv	chr10:g59294430_98021553inv	CDS
	SNCG	chr10	84546965	96683834	del	chr10:g84546965_96683834del	CDS
	BACE1	chr11	113819079	119564497	dup	chr11:g113819079_119564497dup	CDS
	MAPK8IP1	chr11	39570601	123463706	inv	chr11:g39570601_123463706inv	CDS
	KLLN	chr10	28877381	92871126	dup	chr10:g28877381_92871126dup	CDS
	HIST3H2A	chr1	206285646	235076329	del	chr1:g206285646_235076329del	CDS
	SIDT2	chr11	116377208	117179211	inv	chr11:g116377208_117179211inv	CDS
	GSK3A	chr19	42743226	53300103	del	chr19:g42743226_53300103del	CDS
	ETS2	chr21	39872762	42865398	del	chr21:g39872762_42865398del	CDS
	FOXP1	chr3	28770682	149559028	inv	chr3:g28770682_149559028inv	CDS
	ETS2	chr21	39946850	42873489	del	chr21:g39946850_42873489del	CDS
	MINPP1	chr10	88264620	90336432	del	chr10:g88264620_90336432del	CDS
	MMS22L	chr6	45096954	147927109	inv	chr6:g45096954_147927109inv	CDS
	PAPSS2	chr10	59294430	98021553	inv	chr10:g59294430_98021553inv	CDS
	CH25H	chr10	45016762	98266170	del	chr10:g45016762_98266170del	CDS
	SNCG	chr10	88502573	97191558	dup	chr10:g88502573_97191558dup	CDS
	FXR2	chr17	6755313	69514327	del	chr17:g6755313_69514327del	CDS
	ARHGAP1	chr11	3488379	67610159	del	chr11:g3488379_67610159del	CDS
	KCNK1	chr1	209754177	241411684	del	chr1:g209754177_241411684del	CDS
	PLSCR3	chr17	2736439	12916821	del	chr17:g2736439_12916821del	CDS
	BRWD1-IT2	chr21	39946850	42873489	del	chr21:g39946850_42873489del	CDS
	ACADVL	chr17	5096010	8041830	inv	chr17:g5096010_8041830inv	CDS
	RNLS	chr10	72519645	95990927	del	chr10:g72519645_95990927del	CDS
	ACAP1	chr17	6815585	7900312	del	chr17:g6815585_7900312del	CDS
	TMPRSS2	chr21	39826383	42868779	del	chr21:g39826383_42868779del	CDS
	FAM3B	chr21	42718954	42738954	tra	chr21:g42728954_55205961tra	CDS
	RNLS	chr10	89679379	94547476	del	chr10:g89679379_94547476del	CDS
	WRAP53	chr17	7040514	10502731	dup	chr17:g7040514_10502731dup	CDS
	NXPE1	chr11	56540999	127418213	inv	chr11:g56540999_127418213inv	CDS
	FGF11	chr17	1541665	77956181	inv	chr17:g1541665_77956181inv	CDS
	FAM25A	chr10	84546965	96683834	del	chr10:g84546965_96683834del	CDS
	MMS22L	chr6	82494680	133950336	inv	chr6:g82494680_133950336inv	CDS
	C21orf88	chr21	16905919	42863950	inv	chr21:g16905919_42863950inv	CDS
	ANKRD22	chr10	69835136	91073129	dup	chr10:g69835136_91073129dup	CDS
	PEX16	chr11	45858527	97128939	dup	chr11:g45858527_97128939dup	CDS
	SLC16A13	chr17	5096010	8041830	inv	chr17:g5096010_8041830inv	CDS
	LIPF	chr10	88270432	90716198	inv	chr10:g88270432_90716198inv	CDS
	LIPN	chr10	75422449	116281426	dup	chr10:g75422449_116281426dup	CDS
	MX1	chr21	39845410	42872801	del	chr21:g39845410_42872801del	CDS
	FOXP1	chr3	38179065	165954667	inv	chr3:g38179065_165954667inv	CDS
	MMRN2	chr10	15968555	100439154	del	chr10:g15968555_100439154del	CDS
	SOX15	chr17	2736439	12916821	del	chr17:g2736439_12916821del	CDS
	ATAD1	chr10	89476173	93162299	inv	chr10:g89476173_93162299inv	CDS
	PCP4	chr21	36210142	42852986	del	chr21:g36210142_42852986del	CDS
	FAM22D	chr10	45653274	93017642	inv	chr10:g45653274_93017642inv	CDS
	ETS2	chr21	39886285	44199720	del	chr21:g39886285_44199720del	CDS
	FOXP1	chr3	65584264	71050921	inv	chr3:g65584264_71050921inv	CDS
	LIPK	chr10	89629871	90944146	del	chr10:g89629871_90944146del	CDS
	SHBG	chr17	6755313	69514327	del	chr17:g6755313_69514327del	CDS
	RHOU	chr1	220881322	241685428	inv	chr1:g220881322_241685428inv	CDS
	WRB	chr21	39833606	42866842	del	chr21:g39833606_42866842del	CDS
	TMEM256	chr17	2736439	12916821	del	chr17:g2736439_12916821del	CDS
	HMGN1	chr21	16921223	42838247	inv	chr21:g16921223_42838247inv	CDS
	MINPP1	chr10	86334491	89707968	inv	chr10:g86334491_89707968inv	CDS
	FAM25A	chr10	88502573	97191558	dup	chr10:g88502573_97191558dup	CDS
	BRWD1-IT2	chr21	39886285	44199720	del	chr21:g39886285_44199720del	CDS
	TP53	chr17	2736439	12916821	del	chr17:g2736439_12916821del	CDS
	LIPJ	chr10	48369340	119949556	del	chr10:g48369340_119949556del	CDS
	B3GALT5	chr21	16905919	42863950	inv	chr21:g16905919_42863950inv	CDS
	BRWD1	chr21	39862351	42873888	del	chr21:g39862351_42873888del	CDS
	KLLN	chr10	68451249	97086596	inv	chr10:g68451249_97086596inv	CDS
	LIPK	chr10	51557579	90579018	inv	chr10:g51557579_90579018inv	CDS
	BCL6B	chr17	6815585	7900312	del	chr17:g6815585_7900312del	CDS
	SH3BGR	chr21	39924292	42875080	del	chr21:g39924292_42875080del	CDS
	TNFSF13	chr17	7040514	10502731	dup	chr17:g7040514_10502731dup	CDS
	HIST3H2BB	chr1	196121783	241233398	inv	chr1:g196121783_241233398inv	CDS
	CKAP5	chr11	39109820	101134207	inv	chr11:g39109820_101134207inv	CDS
	PCSK7	chr11	116044042	134754987	inv	chr11:g116044042_134754987inv	CDS
	SNCG	chr10	35867953	89693628	del	chr10:g35867953_89693628del	CDS
	PCP4	chr21	39823805	42864483	inv	chr21:g39823805_42864483inv	CDS
	LIPN	chr10	89476173	93162299	inv	chr10:g89476173_93162299inv	CDS
	ASGR1	chr17	3609795	8181929	inv	chr17:g3609795_8181929inv	CDS
	CELF1	chr11	3488379	67610159	del	chr11:g3488379_67610159del	CDS
	WRB	chr21	39959675	42867663	inv	chr21:g39959675_42867663inv	CDS
	BRWD1-IT2	chr21	39867093	42868048	del	chr21:g39867093_42868048del	CDS
	SLC35G6	chr17	3609795	8181929	inv	chr17:g3609795_8181929inv	CDS
	SIDT2	chr11	64469892	130275254	del	chr11:g64469892_130275254del	CDS
	ATAD1	chr10	86662979	92871848	dup	chr10:g86662979_92871848dup	CDS
	STAMBPL1	chr10	81176251	113799129	del	chr10:g81176251_113799129del	CDS
	PTEN	chr10	45039074	95001982	del	chr10:g45039074_95001982del	CDS
	FOXP1	chr3	71013703	71031817	del	chr3:g71013703_71031817del	CDS
	HARBI1	chr11	39109820	101134207	inv	chr11:g39109820_101134207inv	CDS
	LIPK	chr10	89352688	90567135	del	chr10:g89352688_90567135del	CDS
	PTEN	chr10	89627583	93882279	inv	chr10:g89627583_93882279inv	CDS
	IGSF5	chr21	39862317	42867114	del	chr21:g39862317_42867114del	CDS
	LIPF	chr10	75422449	116281426	dup	chr10:g75422449_116281426dup	CDS
	NR1H3	chr11	45858527	97128939	dup	chr11:g45858527_97128939dup	CDS
	FAM22D	chr10	88975609	90329241	del	chr10:g88975609_90329241del	CDS
	ATAD1	chr10	57053188	94231619	del	chr10:g57053188_94231619del	CDS
	FAM22D	chr10	28877381	92871126	dup	chr10:g28877381_92871126dup	CDS
	RNF214	chr11	39570601	123463706	inv	chr11:g39570601_123463706inv	CDS
	PSMG1	chr21	39819725	42875179	del	chr21:g39819725_42875179del	CDS
	MAPK8IP1	chr11	3488379	67610159	del	chr11:g3488379_67610159del	CDS
	MX2	chr21	36210142	42852986	del	chr21:g36210142_42852986del	CDS
	FAM25A	chr10	35867953	89693628	del	chr10:g35867953_89693628del	CDS
	SH3BGR	chr21	39873726	42651290	del	chr21:g39873726_42651290del	CDS
	FAM22A	chr10	88264620	90336432	del	chr10:g88264620_90336432del	CDS
	FAM3B	chr21	39819725	42875179	del	chr21:g39819725_42875179del	CDS
	SNCG	chr10	37124318	90334024	inv	chr10:g37124318_90334024inv	CDS
	ANKRD22	chr10	89640684	91046429	del	chr10:g89640684_91046429del	CDS
	MX1	chr21	40538629	42869081	inv	chr21:g40538629_42869081inv	CDS
	PCP4	chr21	39924292	42875080	del	chr21:g39924292_42875080del	CDS
	SH3BGR	chr21	39845410	42872801	del	chr21:g39845410_42872801del	CDS
	LCA5L	chr21	39831521	42878625	del	chr21:g39831521_42878625del	CDS
	PEX16	chr11	39223156	101170383	inv	chr11:g39223156_101170383inv	CDS
	MMRN2	chr10	53395725	91029089	dup	chr10:g53395725_91029089dup	CDS
	PTEN	chr10	55316353	106470920	del	chr10:g55316353_106470920del	CDS
	BRWD1	chr21	39867711	42872047	del	chr21:g39867711_42872047del	CDS
	BRWD1-IT2	chr21	39901396	42871009	del	chr21:g39901396_42871009del	CDS
	TMPRSS2	chr21	39867657	42867025	del	chr21:g39867657_42867025del	CDS
	RAPSN	chr11	45858527	97128939	dup	chr11:g45858527_97128939dup	CDS
	BRWD1	chr21	39880573	42870231	dup	chr21:g39880573_42870231dup	CDS
	FAM25A	chr10	60995174	92323319	inv	chr10:g60995174_92323319inv	CDS
	ERG	chr21	39831521	42878625	del	chr21:g39831521_42878625del	CDS
	LIPN	chr10	57053188	94231619	del	chr10:g57053188_94231619del	CDS
	LIPN	chr10	89627583	93882279	inv	chr10:g89627583_93882279inv	CDS
	KLLN	chr10	17529823	101225355	dup	chr10:g17529823_101225355dup	CDS
	ARFGAP2	chr11	30758228	103076993	dup	chr11:g30758228_103076993dup	CDS
	NXPE1	chr11	113438103	114558139	del	chr11:g113438103_114558139del	CDS
	RHOU	chr1	162005069	246663077	inv	chr1:g162005069_246663077inv	CDS
	KDM6B	chr17	1541665	77956181	inv	chr17:g1541665_77956181inv	CDS
	MDK	chr11	33901839	55904958	del	chr11:g33901839_55904958del	CDS
	MX2	chr21	39823805	42864483	inv	chr21:g39823805_42864483inv	CDS
	CRY2	chr11	32279603	103057831	inv	chr11:g32279603_103057831inv	CDS
	TMPRSS2	chr21	33072005	42841932	inv	chr21:g33072005_42841932inv	CDS
	ATAD1	chr10	24971477	115965167	dup	chr10:g24971477_115965167dup	CDS
	RNLS	chr10	89629871	90944146	del	chr10:g89629871_90944146del	CDS
	C11orf94	chr11	39223156	101170383	inv	chr11:g39223156_101170383inv	CDS
	HMGN1	chr21	34026334	41512251	dup	chr21:g34026334_41512251dup	CDS
	C10orf116	chr10	81935947	111959909	del	chr10:g81935947_111959909del	CDS
	PCP4	chr21	39859953	42854469	del	chr21:g39859953_42854469del	CDS
	MADD	chr11	39570601	123463706	inv	chr11:g39570601_123463706inv	CDS
	MMRN2	chr10	31071081	103871948	del	chr10:g31071081_103871948del	CDS
	BMPR1A	chr10	75422449	116281426	dup	chr10:g75422449_116281426dup	CDS
	C10orf116	chr10	53395725	91029089	dup	chr10:g53395725_91029089dup	CDS
	SLC35F3	chr1	233518812	234381143	del	chr1:g233518812_234381143del	CDS
	B3GALT5	chr21	34821528	42831452	del	chr21:g34821528_42831452del	CDS
	NTPCR	chr1	221698662	242530690	del	chr1:g221698662_242530690del	CDS
	DGKZ	chr11	28863784	49164865	del	chr11:g28863784_49164865del	CDS
	RNLS	chr10	51557579	90579018	inv	chr10:g51557579_90579018inv	CDS
	WRAP53	chr17	7537758	8090996	del	chr17:g7537758_8090996del	CDS
	MDK	chr11	42982125	47123086	del	chr11:g42982125_47123086del	CDS
	PACSIN3	chr11	33890465	103105520	del	chr11:g33890465_103105520del	CDS
	GLUD1	chr10	69835136	91073129	dup	chr10:g69835136_91073129dup	CDS
	C11orf49	chr11	36609748	113966540	dup	chr11:g36609748_113966540dup	CDS
	PAPSS2	chr10	58902209	98511631	inv	chr10:g58902209_98511631inv	CDS
	FOXP1	chr3	45692492	126193206	dup	chr3:g45692492_126193206dup	CDS
	PCP4	chr21	39873726	42651290	del	chr21:g39873726_42651290del	CDS
	TMPRSS2	chr21	39864979	42863834	del	chr21:g39864979_42863834del	CDS
	CH25H	chr10	82286183	97600131	del	chr10:g82286183_97600131del	CDS
	PCP4	chr21	39845410	42872801	del	chr21:g39845410_42872801del	CDS
	LIPA	chr10	89588429	90976141	del	chr10:g89588429_90976141del	CDS
	TMEM102	chr17	6921653	8082472	del	chr17:g6921653_8082472del	CDS
	HMGN1	chr21	39831521	42878625	del	chr21:g39831521_42878625del	CDS
	ARFGAP2	chr11	36609748	113966540	dup	chr11:g36609748_113966540dup	CDS
	MX2	chr21	39924292	42875080	del	chr21:g39924292_42875080del	CDS
	TNFSF12-TNFSF13	chr17	6921653	8082472	del	chr17:g6921653_8082472del	CDS
	GYLTL1B	chr11	30813979	113146293	dup	chr11:g30813979_113146293dup	CDS
	LIPM	chr10	89588429	90976141	del	chr10:g89588429_90976141del	CDS
	HIST3H2A	chr1	225690786	234758313	del	chr1:g225690786_234758313del	CDS
	LIPK	chr10	59294430	98021553	inv	chr10:g59294430_98021553inv	CDS
	CHRM4	chr11	32279603	103057831	inv	chr11:g32279603_103057831inv	CDS
	MX1	chr21	39833606	42866842	del	chr21:g39833606_42866842del	CDS
	MX1	chr21	42819676	42839676	tra	chr21:g42829676_77007170tra	CDS
	FAM22A	chr10	45016762	98266170	del	chr10:g45016762_98266170del	CDS
	SH3BGR	chr21	40538629	42869081	inv	chr21:g40538629_42869081inv	CDS
	NNMT	chr11	113731253	119563903	del	chr11:g113731253_119563903del	CDS
	KDM6B	chr17	6815585	7900312	del	chr17:g6815585_7900312del	CDS
	GLUD1	chr10	75422449	116281426	dup	chr10:g75422449_116281426dup	CDS
	SIK3	chr11	116044042	134754987	inv	chr11:g116044042_134754987inv	CDS
	WRB	chr21	39896463	42867242	del	chr21:g39896463_42867242del	CDS
	KCNK1	chr1	220470080	234400947	dup	chr1:g220470080_234400947dup	CDS
	BACE2	chr21	39924292	42875080	del	chr21:g39924292_42875080del	CDS
	LIPJ	chr10	82256845	91566897	del	chr10:g82256845_91566897del	CDS
	IGSF5	chr21	39862351	42873888	del	chr21:g39862351_42873888del	CDS
	TAGLN	chr11	116044042	134754987	inv	chr11:g116044042_134754987inv	CDS
	MX2	chr21	39859953	42854469	del	chr21:g39859953_42854469del	CDS
	KCNAB3	chr17	6925779	8033004	del	chr17:g6925779_8033004del	CDS
	DGKZ	chr11	2194993	63169945	inv	chr11:g2194993_63169945inv	CDS
	KLLN	chr10	83506029	110640688	del	chr10:g83506029_110640688del	CDS
	ETS2	chr21	39826383	42868779	del	chr21:g39826383_42868779del	CDS
	TMEM95	chr17	2736439	12916821	del	chr17:g2736439_12916821del	CDS
	TNFSF13	chr17	6815585	7900312	del	chr17:g6815585_7900312del	CDS
	FAM22A	chr10	63951517	90642825	del	chr10:g63951517_90642825del	CDS
	C11orf49	chr11	33901839	55904958	del	chr11:g33901839_55904958del	CDS
	FOXP1	chr3	42240176	71044589	dup	chr3:g42240176_71044589dup	CDS
	MX1	chr21	39959675	42867663	inv	chr21:g39959675_42867663inv	CDS
	ACAP1	chr17	5096010	8041830	inv	chr17:g5096010_8041830inv	CDS
	MX1	chr21	39877301	42873050	del	chr21:g39877301_42873050del	CDS
	TMEM256	chr17	6734832	7888988	del	chr17:g6734832_7888988del	CDS
	SOX15	chr17	6815585	7900312	del	chr17:g6815585_7900312del	CDS
	TP53	chr17	6921653	8082472	del	chr17:g6921653_8082472del	CDS
	PAPSS2	chr10	82256845	91566897	del	chr10:g82256845_91566897del	CDS
	TP53	chr17	6755313	69514327	del	chr17:g6755313_69514327del	CDS
	RAPSN	chr11	30758228	103076993	dup	chr11:g30758228_103076993dup	CDS
	KLLN	chr10	88270432	90716198	inv	chr10:g88270432_90716198inv	CDS
	NTPCR	chr1	191390606	242120773	inv	chr1:g191390606_242120773inv	CDS
	ACTA2	chr10	90086019	91249434	dup	chr10:g90086019_91249434dup	CDS
	MX2	chr21	39845410	42872801	del	chr21:g39845410_42872801del	CDS
	STAMBPL1	chr10	59294430	98021553	inv	chr10:g59294430_98021553inv	CDS
	C21orf88	chr21	39886285	44199720	del	chr21:g39886285_44199720del	CDS
	IGSF5	chr21	39854780	42874804	del	chr21:g39854780_42874804del	CDS
	C11orf49	chr11	42982125	47123086	del	chr11:g42982125_47123086del	CDS
	ACTA2	chr10	82286183	97600131	del	chr10:g82286183_97600131del	CDS
	CYB5D1	chr17	3609795	8181929	inv	chr17:g3609795_8181929inv	CDS
	MINPP1	chr10	82286183	97600131	del	chr10:g82286183_97600131del	CDS
	WRB	chr21	39857092	42879788	del	chr21:g39857092_42879788del	CDS
	ACTA2	chr10	17529823	101225355	dup	chr10:g17529823_101225355dup	CDS
	C11orf49	chr11	30828643	113808417	inv	chr11:g30828643_113808417inv	CDS
	HARBI1	chr11	46400670	47535474	del	chr11:g46400670_47535474del	CDS
	WRB	chr21	39881566	42871417	del	chr21:g39881566_42871417del	CDS
	MX2	chr21	39868048	42872557	del	chr21:g39868048_42872557del	CDS
	SLC39A13	chr11	46400670	47535474	del	chr11:g46400670_47535474del	CDS
	F2	chr11	39109820	101134207	inv	chr11:g39109820_101134207inv	CDS
	HIST3H3	chr1	42771689	243997179	del	chr1:g42771689_243997179del	CDS
	LIPN	chr10	81176251	113799129	del	chr10:g81176251_113799129del	CDS
	BCL6B	chr17	5096010	8041830	inv	chr17:g5096010_8041830inv	CDS
	AMBRA1	chr11	2194993	63169945	inv	chr11:g2194993_63169945inv	CDS
	LIPA	chr10	753210	99565315	inv	chr10:g753210_99565315inv	CDS
	ATAD1	chr10	53395725	91029089	dup	chr10:g53395725_91029089dup	CDS
	TNFSF12	chr17	2736439	12916821	del	chr17:g2736439_12916821del	CDS
	PTEN	chr10	86319732	90533606	dup	chr10:g86319732_90533606dup	CDS
	FAM22A	chr10	72982942	104979695	del	chr10:g72982942_104979695del	CDS
	SH3BGR	chr21	39833606	42866842	del	chr21:g39833606_42866842del	CDS
	IGSF5	chr21	39865201	42870061	del	chr21:g39865201_42870061del	CDS
	STAMBPL1	chr10	15968555	100439154	del	chr10:g15968555_100439154del	CDS
	PAFAH1B2	chr11	39570601	123463706	inv	chr11:g39570601_123463706inv	CDS
	ARFGAP2	chr11	30828643	113808417	inv	chr11:g30828643_113808417inv	CDS
	DVL2	chr17	5096010	8041830	inv	chr17:g5096010_8041830inv	CDS
	WRB	chr21	39866805	42866720	del	chr21:g39866805_42866720del	CDS
	C21orf88	chr21	39867093	42868048	del	chr21:g39867093_42868048del	CDS
	SLC35G6	chr17	1541665	77956181	inv	chr17:g1541665_77956181inv	CDS
	BACE2	chr21	39832667	42878581	del	chr21:g39832667_42878581del	CDS
	FAS	chr10	753210	99565315	inv	chr10:g753210_99565315inv	CDS
	IGSF5	chr21	39867711	42872047	del	chr21:g39867711_42872047del	CDS
	FAM22A	chr10	82261206	89970907	inv	chr10:g82261206_89970907inv	CDS
	TRAPPC1	chr17	6815585	7900312	del	chr17:g6815585_7900312del	CDS
	IGSF5	chr21	39880573	42870231	dup	chr21:g39880573_42870231dup	CDS
	DDB2	chr11	33890465	103105520	del	chr11:g33890465_103105520del	CDS
	FAM25A	chr10	45653274	93017642	inv	chr10:g45653274_93017642inv	CDS
	WRB	chr21	39814731	42872981	del	chr21:g39814731_42872981del	CDS
	TNK1	chr17	6921653	8082472	del	chr17:g6921653_8082472del	CDS
	ETS2	chr21	39862160	42878084	del	chr21:g39862160_42878084del	CDS
	ANKRD22	chr10	84546965	96683834	del	chr10:g84546965_96683834del	CDS
	C11orf94	chr11	2194993	63169945	inv	chr11:g2194993_63169945inv	CDS
	DSCAM	chr21	39885802	42883250	del	chr21:g39885802_42883250del	CDS
	B3GALT5	chr21	39867093	42868048	del	chr21:g39867093_42868048del	CDS
	STAMBPL1	chr10	90679946	90683608	del	chr10:g90679946_90683608del	CDS
	PAPSS2	chr10	89364247	89669411	inv	chr10:g89364247_89669411inv	CDS
	LIPN	chr10	53395725	91029089	dup	chr10:g53395725_91029089dup	CDS
	ACADVL	chr17	6925779	8033004	del	chr17:g6925779_8033004del	CDS
	SH3BGR	chr21	39959675	42867663	inv	chr21:g39959675_42867663inv	CDS
	BUD13	chr11	39570601	123463706	inv	chr11:g39570601_123463706inv	CDS
	FAS	chr10	45016762	98266170	del	chr10:g45016762_98266170del	CDS
	SH3BGR	chr21	39877301	42873050	del	chr21:g39877301_42873050del	CDS
	LCA5L	chr21	39823805	42864483	inv	chr21:g39823805_42864483inv	CDS
	PAPSS2	chr10	15968555	100439154	del	chr10:g15968555_100439154del	CDS
	RNLS	chr10	17529823	101225355	dup	chr10:g17529823_101225355dup	CDS
	NLGN2	chr17	5096010	8041830	inv	chr17:g5096010_8041830inv	CDS
	GABARAP	chr17	2736439	12916821	del	chr17:g2736439_12916821del	CDS
	ANKRD22	chr10	88502573	97191558	dup	chr10:g88502573_97191558dup	CDS
	KCNK1	chr1	225690786	234758313	del	chr1:g225690786_234758313del	CDS
	RNLS	chr10	69835136	91073129	dup	chr10:g69835136_91073129dup	CDS
	FAM22A	chr10	88974866	90329220	inv	chr10:g88974866_90329220inv	CDS
	APOA4	chr11	39570601	123463706	inv	chr11:g39570601_123463706inv	CDS
	RNF187	chr1	42771689	243997179	del	chr1:g42771689_243997179del	CDS
	LIPM	chr10	72519645	95990927	del	chr10:g72519645_95990927del	CDS
	PSMG1	chr21	39871185	42868974	del	chr21:g39871185_42868974del	CDS
	LIPF	chr10	81176251	113799129	del	chr10:g81176251_113799129del	CDS
	ETS2	chr21	39867657	42867025	del	chr21:g39867657_42867025del	CDS
	COA6	chr1	209754177	241411684	del	chr1:g209754177_241411684del	CDS
	C21orf88	chr21	39901396	42871009	del	chr21:g39901396_42871009del	CDS
	FAS	chr10	89643522	91201011	dup	chr10:g89643522_91201011dup	CDS
	SLC16A13	chr17	6925779	8033004	del	chr17:g6925779_8033004del	CDS
	SNCG	chr10	65630075	91714708	del	chr10:g65630075_91714708del	CDS
	SLC35F3	chr1	234447278	234659542	del	chr1:g234447278_234659542del	CDS
	DSCAM	chr21	34002266	42877931	dup	chr21:g34002266_42877931dup	CDS
	PCP4	chr21	39833606	42866842	del	chr21:g39833606_42866842del	CDS
	IRF2BP2	chr1	42778321	248643906	del	chr1:g42778321_248643906del	CDS
	BRWD1	chr21	16905919	42863950	inv	chr21:g16905919_42863950inv	CDS
	FAS	chr10	17529823	101225355	dup	chr10:g17529823_101225355dup	CDS
	ANKRD22	chr10	17529823	101225355	dup	chr10:g17529823_101225355dup	CDS
	GPS2	chr17	5096010	8041830	inv	chr17:g5096010_8041830inv	CDS
	RNF187	chr1	208014174	235933434	dup	chr1:g208014174_235933434dup	CDS
	BUD13	chr11	113912299	117914147	del	chr11:g113912299_117914147del	CDS
	BMPR1A	chr10	57053188	94231619	del	chr10:g57053188_94231619del	CDS
	BRWD1-IT2	chr21	33072005	42841932	inv	chr21:g33072005_42841932inv	CDS
	CTDNEP1	chr17	6734832	7888988	del	chr17:g6734832_7888988del	CDS
	MMRN2	chr10	72519645	95990927	del	chr10:g72519645_95990927del	CDS
	B3GALT5	chr21	39901396	42871009	del	chr21:g39901396_42871009del	CDS
	FAM22D	chr10	88270432	90716198	inv	chr10:g88270432_90716198inv	CDS
	LIPK	chr10	58902209	98511631	inv	chr10:g58902209_98511631inv	CDS
	FAM25A	chr10	28877381	92871126	dup	chr10:g28877381_92871126dup	CDS
	BACE2	chr21	40538629	42869081	inv	chr21:g40538629_42869081inv	CDS
	BRWD1-IT2	chr21	40038879	42877688	del	chr21:g40038879_42877688del	CDS
	PTEN	chr10	89588429	90976141	del	chr10:g89588429_90976141del	CDS
	ZBTB16	chr11	113731253	119563903	del	chr11:g113731253_119563903del	CDS
	MX1	chr21	39896463	42867242	del	chr21:g39896463_42867242del	CDS
	PTEN	chr10	81935947	111959909	del	chr10:g81935947_111959909del	CDS
	LIPM	chr10	89644986	101115638	inv	chr10:g89644986_101115638inv	CDS
	ARHGAP10	chr4	136217226	158698640	dup	chr4:g136217226_158698640dup	CDS
	KLLN	chr10	55316353	106470920	del	chr10:g55316353_106470920del	CDS
	FOXP1	chr3	63747418	122178061	del	chr3:g63747418_122178061del	CDS
	STAMBPL1	chr10	89559668	113385327	inv	chr10:g89559668_113385327inv	CDS
	PCP4	chr21	39959675	42867663	inv	chr21:g39959675_42867663inv	CDS
	ERF	chr19	42743226	53300103	del	chr19:g42743226_53300103del	CDS
	ERG	chr21	35729338	40416659	del	chr21:g35729338_40416659del	CDS
	KCTD11	chr17	6688144	7591135	del	chr17:g6688144_7591135del	CDS
	GPS2	chr17	7040514	10502731	dup	chr17:g7040514_10502731dup	CDS
	DSCAM	chr21	34821528	42831452	del	chr21:g34821528_42831452del	CDS
	SPEM1	chr17	6688144	7591135	del	chr17:g6688144_7591135del	CDS
	CKAP5	chr11	30813979	113146293	dup	chr11:g30813979_113146293dup	CDS
	FOXP1	chr3	37350012	71888566	inv	chr3:g37350012_71888566inv	CDS
	TMPRSS2	chr21	39831521	42878625	del	chr21:g39831521_42878625del	CDS
	C10orf116	chr10	72519645	95990927	del	chr10:g72519645_95990927del	CDS
	LIPA	chr10	17529823	101225355	dup	chr10:g17529823_101225355dup	CDS
	LCA5L	chr21	39859953	42854469	del	chr21:g39859953_42854469del	CDS
	ARHGAP1	chr11	39223156	101170383	inv	chr11:g39223156_101170383inv	CDS
	STAMBPL1	chr10	31071081	103871948	del	chr10:g31071081_103871948del	CDS
	ZBTB16	chr11	61243504	117020384	inv	chr11:g61243504_117020384inv	CDS
	HIST3H2A	chr1	221698662	242530690	del	chr1:g221698662_242530690del	CDS
	FOXP1	chr3	28772607	139691498	inv	chr3:g28772607_139691498inv	CDS
	LIPN	chr10	89588429	90976141	del	chr10:g89588429_90976141del	CDS
	ACTA2	chr10	72982942	104979695	del	chr10:g72982942_104979695del	CDS
	RNLS	chr10	83506029	110640688	del	chr10:g83506029_110640688del	CDS
	HARBI1	chr11	30813979	113146293	dup	chr11:g30813979_113146293dup	CDS
	MX2	chr21	39833606	42866842	del	chr21:g39833606_42866842del	CDS
	APOA4	chr11	113912299	117914147	del	chr11:g113912299_117914147del	CDS
	RAPSN	chr11	38954343	103082465	dup	chr11:g38954343_103082465dup	CDS
	ANKRD22	chr10	60995174	92323319	inv	chr10:g60995174_92323319inv	CDS
	STAMBPL1	chr10	58902209	98511631	inv	chr10:g58902209_98511631inv	CDS
	MX1	chr21	39857092	42879788	del	chr21:g39857092_42879788del	CDS
	RNLS	chr10	89640684	91046429	del	chr10:g89640684_91046429del	CDS
	AC007421.1	chr17	3609795	8181929	inv	chr17:g3609795_8181929inv	CDS
	MX1	chr21	39881566	42871417	del	chr21:g39881566_42871417del	CDS
	PSMC3	chr11	39570601	123463706	inv	chr11:g39570601_123463706inv	CDS
	PAPSS2	chr10	60995174	92323319	inv	chr10:g60995174_92323319inv	CDS
	MDK	chr11	39570601	123463706	inv	chr11:g39570601_123463706inv	CDS
	RHOU	chr1	214836892	233898726	inv	chr1:g214836892_233898726inv	CDS
	ASGR1	chr17	1541665	77956181	inv	chr17:g1541665_77956181inv	CDS
	KDM6B	chr17	5096010	8041830	inv	chr17:g5096010_8041830inv	CDS
	FAS	chr10	83506029	110640688	del	chr10:g83506029_110640688del	CDS
	LIPK	chr10	82256845	91566897	del	chr10:g82256845_91566897del	CDS
	PSMC3	chr11	33890465	103105520	del	chr11:g33890465_103105520del	CDS
	ANKRD22	chr10	83506029	110640688	del	chr10:g83506029_110640688del	CDS
	AMBRA1	chr11	39570601	123463706	inv	chr11:g39570601_123463706inv	CDS
	PCSK7	chr11	56540999	127418213	inv	chr11:g56540999_127418213inv	CDS
	BACE2	chr21	39833606	42866842	del	chr21:g39833606_42866842del	CDS
	LCA5L	chr21	39832667	42878581	del	chr21:g39832667_42878581del	CDS
	MX1	chr21	39866805	42866720	del	chr21:g39866805_42866720del	CDS
	NXPE2	chr11	113912299	117914147	del	chr11:g113912299_117914147del	CDS
	GLUD1	chr10	84546965	96683834	del	chr10:g84546965_96683834del	CDS
	LCA5L	chr21	39868048	42872557	del	chr21:g39868048_42872557del	CDS
	PAPSS2	chr10	37124318	90334024	inv	chr10:g37124318_90334024inv	CDS
	APOC3	chr11	113731253	119563903	del	chr11:g113731253_119563903del	CDS
	MX2	chr21	39959675	42867663	inv	chr21:g39959675_42867663inv	CDS
	PHF21A	chr11	3488379	67610159	del	chr11:g3488379_67610159del	CDS
	TNFSF13	chr17	5096010	8041830	inv	chr17:g5096010_8041830inv	CDS
	SH3BGR	chr21	39896463	42867242	del	chr21:g39896463_42867242del	CDS
	LIPM	chr10	753210	99565315	inv	chr10:g753210_99565315inv	CDS
	BRWD1	chr21	34821528	42831452	del	chr21:g34821528_42831452del	CDS
	MX1	chr21	39814731	42872981	del	chr21:g39814731_42872981del	CDS
	ERG	chr21	39832667	42878581	del	chr21:g39832667_42878581del	CDS
	SOX15	chr17	5096010	8041830	inv	chr17:g5096010_8041830inv	CDS
	DSCAM	chr21	39872762	42865398	del	chr21:g39872762_42865398del	CDS
	MX1	chr21	42828902	42865047	del	chr21:g42828902_42865047del	CDS
	ANKRD22	chr10	85833178	93718567	del	chr10:g85833178_93718567del	CDS
	CH25H	chr10	45039074	95001982	del	chr10:g45039074_95001982del	CDS
	ERG	chr21	39868048	42872557	del	chr21:g39868048_42872557del	CDS
	BRWD1-IT2	chr21	16921223	42838247	inv	chr21:g16921223_42838247inv	CDS
	CH25H	chr10	89627583	93882279	inv	chr10:g89627583_93882279inv	CDS
	SH3BGR	chr21	39857154	42874787	del	chr21:g39857154_42874787del	CDS
	CD68	chr17	6921653	8082472	del	chr17:g6921653_8082472del	CDS
	SLC2A4	chr17	6921653	8082472	del	chr17:g6921653_8082472del	CDS
	GLUD1	chr10	88502573	97191558	dup	chr10:g88502573_97191558dup	CDS
	PAPSS2	chr10	85833178	93718567	del	chr10:g85833178_93718567del	CDS
	DDB2	chr11	39223156	101170383	inv	chr11:g39223156_101170383inv	CDS
	LIPM	chr10	89629871	90944146	del	chr10:g89629871_90944146del	CDS
	APOC3	chr11	56540999	127418213	inv	chr11:g56540999_127418213inv	CDS
	SPI1	chr11	39109820	101134207	inv	chr11:g39109820_101134207inv	CDS
	FAM22D	chr10	48369340	119949556	del	chr10:g48369340_119949556del	CDS
	BACE2	chr21	39959675	42867663	inv	chr21:g39959675_42867663inv	CDS
	BACE2	chr21	39877301	42873050	del	chr21:g39877301_42873050del	CDS
	LRP4	chr11	33901839	55904958	del	chr11:g33901839_55904958del	CDS
	MINPP1	chr10	75422449	116281426	dup	chr10:g75422449_116281426dup	CDS
	DGKZ	chr11	45858527	97128939	dup	chr11:g45858527_97128939dup	CDS
	APOA1	chr11	113653652	118219901	del	chr11:g113653652_118219901del	CDS
	LIPM	chr10	51557579	90579018	inv	chr10:g51557579_90579018inv	CDS
	HIST3H2A	chr1	191390606	242120773	inv	chr1:g191390606_242120773inv	CDS
	STAMBPL1	chr10	82256845	91566897	del	chr10:g82256845_91566897del	CDS
	FAS	chr10	82286183	97600131	del	chr10:g82286183_97600131del	CDS
	ARHGAP1	chr11	46400670	47535474	del	chr11:g46400670_47535474del	CDS
	GYLTL1B	chr11	30758228	103076993	dup	chr11:g30758228_103076993dup	CDS
	KCNK1	chr1	205877648	234587463	inv	chr1:g205877648_234587463inv	CDS
	MYBPC3	chr11	39109820	101134207	inv	chr11:g39109820_101134207inv	CDS
	NNMT	chr11	111876585	114558902	dup	chr11:g111876585_114558902dup	CDS
	LRP4	chr11	42982125	47123086	del	chr11:g42982125_47123086del	CDS
	ARHGAP10	chr4	114833794	155777570	del	chr4:g114833794_155777570del	CDS
	SH3BGR	chr21	39857092	42879788	del	chr21:g39857092_42879788del	CDS
	PAFAH1B2	chr11	113819079	119564497	dup	chr11:g113819079_119564497dup	CDS
	PCSK7	chr11	113912299	117914147	del	chr11:g113912299_117914147del	CDS
	HMGN1	chr21	39832667	42878581	del	chr21:g39832667_42878581del	CDS
	NEURL4	chr17	6734832	7888988	del	chr17:g6734832_7888988del	CDS
	WRB	chr21	39864013	42876360	del	chr21:g39864013_42876360del	CDS
	SH3BGR	chr21	39881566	42871417	del	chr21:g39881566_42871417del	CDS
	EIF5A	chr17	5096010	8041830	inv	chr17:g5096010_8041830inv	CDS
	AC006486.9	chr19	14214280	50834175	del	chr19:g14214280_50834175del	CDS
	MMRN2	chr10	51557579	90579018	inv	chr10:g51557579_90579018inv	CDS
	IGSF5	chr21	16905919	42863950	inv	chr21:g16905919_42863950inv	CDS
	LCA5L	chr21	40538629	42869081	inv	chr21:g40538629_42869081inv	CDS
	PCP4	chr21	39896463	42867242	del	chr21:g39896463_42867242del	CDS
	ATAD1	chr10	72519645	95990927	del	chr10:g72519645_95990927del	CDS
	CELF1	chr11	39109820	101134207	inv	chr11:g39109820_101134207inv	CDS
	LIPM	chr10	89352688	90567135	del	chr10:g89352688_90567135del	CDS
	TRAPPC1	chr17	5096010	8041830	inv	chr17:g5096010_8041830inv	CDS
	MMS22L	chr6	72026955	134371150	del	chr6:g72026955_134371150del	CDS
	LIPF	chr10	45016762	98266170	del	chr10:g45016762_98266170del	CDS
	YBX2	chr17	6688144	7591135	del	chr17:g6688144_7591135del	CDS
	GABARAP	chr17	6755313	69514327	del	chr17:g6755313_69514327del	CDS
	SNCG	chr10	72982942	104979695	del	chr10:g72982942_104979695del	CDS
	BMPR1A	chr10	53395725	91029089	dup	chr10:g53395725_91029089dup	CDS
	ACP2	chr11	33901839	55904958	del	chr11:g33901839_55904958del	CDS
	C17orf74	chr17	6688144	7591135	del	chr17:g6688144_7591135del	CDS
	NXPE2	chr11	99381658	121826725	del	chr11:g99381658_121826725del	CDS
	LCA5L	chr21	39955066	42867019	del	chr21:g39955066_42867019del	CDS
	LIPF	chr10	89643522	91201011	dup	chr10:g89643522_91201011dup	CDS
	NR1H3	chr11	39570601	123463706	inv	chr11:g39570601_123463706inv	CDS
	SH3BGR	chr21	39814731	42872981	del	chr21:g39814731_42872981del	CDS
	ACAP1	chr17	6925779	8033004	del	chr17:g6925779_8033004del	CDS
	ACTA2	chr10	45039074	95001982	del	chr10:g45039074_95001982del	CDS
	PACSIN3	chr11	28863784	49164865	del	chr11:g28863784_49164865del	CDS
	GYLTL1B	chr11	32270643	113181872	del	chr11:g32270643_113181872del	CDS
	NR1H3	chr11	33890465	103105520	del	chr11:g33890465_103105520del	CDS
	MINPP1	chr10	45039074	95001982	del	chr10:g45039074_95001982del	CDS
	LIPF	chr10	63951517	90642825	del	chr10:g63951517_90642825del	CDS
	LIPN	chr10	72519645	95990927	del	chr10:g72519645_95990927del	CDS
	ACTA2	chr10	89627583	93882279	inv	chr10:g89627583_93882279inv	CDS
	LCA5L	chr21	39864573	42875838	del	chr21:g39864573_42875838del	CDS
	CH25H	chr10	6017896	98484683	dup	chr10:g6017896_98484683dup	CDS
	TMEM102	chr17	6815585	7900312	del	chr17:g6815585_7900312del	CDS
	GLUD1	chr10	60995174	92323319	inv	chr10:g60995174_92323319inv	CDS
	TARBP1	chr1	206285646	235076329	del	chr1:g206285646_235076329del	CDS
	CREB3L1	chr11	39570601	123463706	inv	chr11:g39570601_123463706inv	CDS
	LIPN	chr10	89679379	94547476	del	chr10:g89679379_94547476del	CDS
	PCP4	chr21	39857092	42879788	del	chr21:g39857092_42879788del	CDS
	MAP10	chr1	42778321	248643906	del	chr1:g42778321_248643906del	CDS
	RNLS	chr10	55316353	106470920	del	chr10:g55316353_106470920del	CDS
	C21orf88	chr21	33072005	42841932	inv	chr21:g33072005_42841932inv	CDS
	ERG	chr21	39864573	42875838	del	chr21:g39864573_42875838del	CDS
	BRWD1-IT2	chr21	34026334	41512251	dup	chr21:g34026334_41512251dup	CDS
	PCP4	chr21	39881566	42871417	del	chr21:g39881566_42871417del	CDS
	SOX15	chr17	6688144	7591135	del	chr17:g6688144_7591135del	CDS
	POLR2A	chr17	5096010	8041830	inv	chr17:g5096010_8041830inv	CDS
	C21orf88	chr21	40038879	42877688	del	chr21:g40038879_42877688del	CDS
	GYLTL1B	chr11	2194993	63169945	inv	chr11:g2194993_63169945inv	CDS
	LIPN	chr10	89559668	113385327	inv	chr10:g89559668_113385327inv	CDS
	HMGN1	chr21	40538629	42869081	inv	chr21:g40538629_42869081inv	CDS
	ELP5	chr17	6921653	8082472	del	chr17:g6921653_8082472del	CDS
	WRAP53	chr17	6755313	69514327	del	chr17:g6755313_69514327del	CDS
	FAM25A	chr10	33376247	88853088	dup	chr10:g33376247_88853088dup	CDS
	MX2	chr21	39896463	42867242	del	chr21:g39896463_42867242del	CDS
	ANKRD22	chr10	45653274	93017642	inv	chr10:g45653274_93017642inv	CDS
	ACP2	chr11	39570601	123463706	inv	chr11:g39570601_123463706inv	CDS
	MMS22L	chr6	46395118	151207173	dup	chr6:g46395118_151207173dup	CDS
	FAS	chr10	55316353	106470920	del	chr10:g55316353_106470920del	CDS
	BCL6B	chr17	6925779	8033004	del	chr17:g6925779_8033004del	CDS
	ANKRD22	chr10	55316353	106470920	del	chr10:g55316353_106470920del	CDS
	B3GALT5	chr21	33072005	42841932	inv	chr21:g33072005_42841932inv	CDS
	PCP4	chr21	39866805	42866720	del	chr21:g39866805_42866720del	CDS
	C21orf88	chr21	39864979	42863834	del	chr21:g39864979_42863834del	CDS
	B3GALT5	chr21	40038879	42877688	del	chr21:g40038879_42877688del	CDS
	PHF21A	chr11	36609748	113966540	dup	chr11:g36609748_113966540dup	CDS
	LIPN	chr10	31071081	103871948	del	chr10:g31071081_103871948del	CDS
	DVL2	chr17	6925779	8033004	del	chr17:g6925779_8033004del	CDS
	GLUD1	chr10	85833178	93718567	del	chr10:g85833178_93718567del	CDS
	PCP4	chr21	39814731	42872981	del	chr21:g39814731_42872981del	CDS
	C10orf116	chr10	81176251	113799129	del	chr10:g81176251_113799129del	CDS
	PHF23	chr17	6734832	7888988	del	chr17:g6734832_7888988del	CDS
	BRWD1	chr21	39867093	42868048	del	chr21:g39867093_42868048del	CDS
	MDK	chr11	39223156	101170383	inv	chr11:g39223156_101170383inv	CDS
	CYB5D1	chr17	7537758	8090996	del	chr17:g7537758_8090996del	CDS
	ETS2	chr21	39868082	42862565	del	chr21:g39868082_42862565del	CDS
	BACE2	chr21	39896463	42867242	del	chr21:g39896463_42867242del	CDS
	B3GALT5	chr21	39864979	42863834	del	chr21:g39864979_42863834del	CDS
	LIPA	chr10	59294430	98021553	inv	chr10:g59294430_98021553inv	CDS
	DSCAM	chr21	39872550	42871833	del	chr21:g39872550_42871833del	CDS
	RNLS	chr10	84546965	96683834	del	chr10:g84546965_96683834del	CDS
	PSMG1	chr21	39854780	42874804	del	chr21:g39854780_42874804del	CDS
	LIPJ	chr10	89625684	93881759	inv	chr10:g89625684_93881759inv	CDS
	SAT2	chr17	3609795	8181929	inv	chr17:g3609795_8181929inv	CDS
	TNFSF13	chr17	6755313	69514327	del	chr17:g6755313_69514327del	CDS
	C11orf49	chr11	3488379	67610159	del	chr11:g3488379_67610159del	CDS
	FAM25A	chr10	88270432	90716198	inv	chr10:g88270432_90716198inv	CDS
	SLC35F3	chr1	220881322	241685428	inv	chr1:g220881322_241685428inv	CDS
	KLLN	chr10	81935947	111959909	del	chr10:g81935947_111959909del	CDS
	TNFSF12-TNFSF13	chr17	2736439	12916821	del	chr17:g2736439_12916821del	CDS
	BACE2	chr21	39857154	42874787	del	chr21:g39857154_42874787del	CDS
	LIPM	chr10	59294430	98021553	inv	chr10:g59294430_98021553inv	CDS
	FAM3B	chr21	39854780	42874804	del	chr21:g39854780_42874804del	CDS
	DSCAM	chr21	39838038	42874731	del	chr21:g39838038_42874731del	CDS
	LCA5L	chr21	39877301	42873050	del	chr21:g39877301_42873050del	CDS
	LIPF	chr10	89559668	113385327	inv	chr10:g89559668_113385327inv	CDS
	MX2	chr21	39857092	42879788	del	chr21:g39857092_42879788del	CDS
	SIDT2	chr11	113653652	118219901	del	chr11:g113653652_118219901del	CDS
	TRIM11	chr1	220881322	241685428	inv	chr1:g220881322_241685428inv	CDS
	RNLS	chr10	88502573	97191558	dup	chr10:g88502573_97191558dup	CDS
	NLGN2	chr17	6925779	8033004	del	chr17:g6925779_8033004del	CDS
	CHRNB1	chr17	6734832	7888988	del	chr17:g6734832_7888988del	CDS
	MX2	chr21	39881566	42871417	del	chr21:g39881566_42871417del	CDS
	PTEN	chr10	89629871	90944146	del	chr10:g89629871_90944146del	CDS
	GLUD1	chr10	6017896	98484683	dup	chr10:g6017896_98484683dup	CDS
	ERG	chr21	39877301	42873050	del	chr21:g39877301_42873050del	CDS
	ANKRD22	chr10	28877381	92871126	dup	chr10:g28877381_92871126dup	CDS
	TMEM256	chr17	6815585	7900312	del	chr17:g6815585_7900312del	CDS
	FAM22A	chr10	86662979	92871848	dup	chr10:g86662979_92871848dup	CDS
	ATP1B2	chr17	6921653	8082472	del	chr17:g6921653_8082472del	CDS
	SIK3	chr11	113912299	117914147	del	chr11:g113912299_117914147del	CDS
	LIPJ	chr10	65630075	91714708	del	chr10:g65630075_91714708del	CDS
	LIPF	chr10	31071081	103871948	del	chr10:g31071081_103871948del	CDS
	BRWD1	chr21	39901396	42871009	del	chr21:g39901396_42871009del	CDS
	PTEN	chr10	51557579	90579018	inv	chr10:g51557579_90579018inv	CDS
	FAM3B	chr21	39865201	42870061	del	chr21:g39865201_42870061del	CDS
	GPS2	chr17	6925779	8033004	del	chr17:g6925779_8033004del	CDS
	MX2	chr21	39866805	42866720	del	chr21:g39866805_42866720del	CDS
	CHD3	chr17	6921653	8082472	del	chr17:g6921653_8082472del	CDS
	KCNK1	chr1	222817595	234387322	inv	chr1:g222817595_234387322inv	CDS
	ZBTB16	chr11	111876585	114558902	dup	chr11:g111876585_114558902dup	CDS
	TAGLN	chr11	113912299	117914147	del	chr11:g113912299_117914147del	CDS
	COA6	chr1	225690786	234758313	del	chr1:g225690786_234758313del	CDS
	GYLTL1B	chr11	38954343	103082465	dup	chr11:g38954343_103082465dup	CDS
	MX1	chr21	39864013	42876360	del	chr21:g39864013_42876360del	CDS
	FAM22A	chr10	57053188	94231619	del	chr10:g57053188_94231619del	CDS
	BACE2	chr21	39881566	42871417	del	chr21:g39881566_42871417del	CDS
	MX2	chr21	39814731	42872981	del	chr21:g39814731_42872981del	CDS
	C21orf88	chr21	16921223	42838247	inv	chr21:g16921223_42838247inv	CDS
	APOC3	chr11	99381658	121826725	del	chr11:g99381658_121826725del	CDS
	ARHGAP10	chr4	94393482	151727781	inv	chr4:g94393482_151727781inv	CDS
	CHRNB1	chr17	6921653	8082472	del	chr17:g6921653_8082472del	CDS
	PAPSS2	chr10	65630075	91714708	del	chr10:g65630075_91714708del	CDS
	MMRN2	chr10	69835136	91073129	dup	chr10:g69835136_91073129dup	CDS
	LIPN	chr10	89644986	101115638	inv	chr10:g89644986_101115638inv	CDS
	BRWD1	chr21	39872550	42871833	del	chr21:g39872550_42871833del	CDS
	PTEN	chr10	89636992	101099714	del	chr10:g89636992_101099714del	CDS
	PTEN	chr10	89352688	90567135	del	chr10:g89352688_90567135del	CDS
	FAM25A	chr10	48369340	119949556	del	chr10:g48369340_119949556del	CDS
	DSCAM	chr21	39826383	42868779	del	chr21:g39826383_42868779del	CDS
	LIPN	chr10	89629871	90944146	del	chr10:g89629871_90944146del	CDS
	PACSIN3	chr11	3488379	67610159	del	chr11:g3488379_67610159del	CDS
	PHF21A	chr11	30828643	113808417	inv	chr11:g30828643_113808417inv	CDS
	HMGN1	chr21	39959675	42867663	inv	chr21:g39959675_42867663inv	CDS
	HMGN1	chr21	39877301	42873050	del	chr21:g39877301_42873050del	CDS
	B3GALT5	chr21	16921223	42838247	inv	chr21:g16921223_42838247inv	CDS
	DVL2	chr17	1541665	77956181	inv	chr17:g1541665_77956181inv	CDS
	IGSF5	chr21	39872762	42865398	del	chr21:g39872762_42865398del	CDS
	BACE2	chr21	39814731	42872981	del	chr21:g39814731_42872981del	CDS
	TRIM17	chr1	206285646	235076329	del	chr1:g206285646_235076329del	CDS
	NNMT	chr11	99381658	121826725	del	chr11:g99381658_121826725del	CDS
	IGSF5	chr21	39946850	42873489	del	chr21:g39946850_42873489del	CDS
	SLC2A4	chr17	2736439	12916821	del	chr17:g2736439_12916821del	CDS
	MMS22L	chr6	46594528	150011950	dup	chr6:g46594528_150011950dup	CDS
	HARBI1	chr11	30758228	103076993	dup	chr11:g30758228_103076993dup	CDS
	ACADVL	chr17	3609795	8181929	inv	chr17:g3609795_8181929inv	CDS
	DNAH2	chr17	6921653	8082472	del	chr17:g6921653_8082472del	CDS
	MAPK8IP1	chr11	39109820	101134207	inv	chr11:g39109820_101134207inv	CDS
	TMPRSS2	chr21	39832667	42878581	del	chr21:g39832667_42878581del	CDS
	C10orf116	chr10	69835136	91073129	dup	chr10:g69835136_91073129dup	CDS
	BMPR1A	chr10	31071081	103871948	del	chr10:g31071081_103871948del	CDS
	NXPE1	chr11	61243504	117020384	inv	chr11:g61243504_117020384inv	CDS
	ETS2	chr21	35756961	40416635	dup	chr21:g35756961_40416635dup	CDS
	SLC35F3	chr1	162005069	246663077	inv	chr1:g162005069_246663077inv	CDS
	TMPRSS2	chr21	39868048	42872557	del	chr21:g39868048_42872557del	CDS
	RNLS	chr10	60995174	92323319	inv	chr10:g60995174_92323319inv	CDS
	GLUD1	chr10	45653274	93017642	inv	chr10:g45653274_93017642inv	CDS
	MINPP1	chr10	81176251	113799129	del	chr10:g81176251_113799129del	CDS
	PAPSS2	chr10	68451249	97086596	inv	chr10:g68451249_97086596inv	CDS
	TMPRSS2	chr21	42832312	42852312	tra	chr21:g42842312_99617521tra	CDS
	CH25H	chr10	48369340	119949556	del	chr10:g48369340_119949556del	CDS
	SIDT2	chr11	101341599	121768264	inv	chr11:g101341599_121768264inv	CDS
	WRB	chr21	39987856	42868796	del	chr21:g39987856_42868796del	CDS
	LRP4	chr11	36609748	113966540	dup	chr11:g36609748_113966540dup	CDS
	KLLN	chr10	45016762	98266170	del	chr10:g45016762_98266170del	CDS
	TRIM11	chr1	162005069	246663077	inv	chr1:g162005069_246663077inv	CDS
	SLC16A13	chr17	3609795	8181929	inv	chr17:g3609795_8181929inv	CDS
	BACE1	chr11	116044042	134754987	inv	chr11:g116044042_134754987inv	CDS
	IGSF5	chr21	39886285	44199720	del	chr21:g39886285_44199720del	CDS
	GABARAP	chr17	6688144	7591135	del	chr17:g6688144_7591135del	CDS
	MX1	chr21	39819725	42875179	del	chr21:g39819725_42875179del	CDS
	CH25H	chr10	89588429	90976141	del	chr10:g89588429_90976141del	CDS
	KDM6B	chr17	6925779	8033004	del	chr17:g6925779_8033004del	CDS
	RNLS	chr10	89621654	90321381	del	chr10:g89621654_90321381del	CDS
	LIPF	chr10	89644986	101115638	inv	chr10:g89644986_101115638inv	CDS
	DDB2	chr11	28863784	49164865	del	chr11:g28863784_49164865del	CDS
	CKAP5	chr11	32270643	113181872	del	chr11:g32270643_113181872del	CDS
	GPS2	chr17	2736439	12916821	del	chr17:g2736439_12916821del	CDS
	LIPM	chr10	89640684	91046429	del	chr10:g89640684_91046429del	CDS
	HIST3H3	chr1	206285646	235076329	del	chr1:g206285646_235076329del	CDS
	DLG4	chr17	1541665	77956181	inv	chr17:g1541665_77956181inv	CDS
	MINPP1	chr10	86319732	90533606	dup	chr10:g86319732_90533606dup	CDS
	TRAPPC1	chr17	1541665	77956181	inv	chr17:g1541665_77956181inv	CDS
	SH3BGR	chr21	39864013	42876360	del	chr21:g39864013_42876360del	CDS
	AMBRA1	chr11	33901839	55904958	del	chr11:g33901839_55904958del	CDS
	KCNK1	chr1	196121783	241233398	inv	chr1:g196121783_241233398inv	CDS
	TNFSF13	chr17	6925779	8033004	del	chr17:g6925779_8033004del	CDS
	MMS22L	chr6	84072743	132712044	inv	chr6:g84072743_132712044inv	CDS
	DSCAM	chr21	39862160	42878084	del	chr21:g39862160_42878084del	CDS
	KLLN	chr10	63951517	90642825	del	chr10:g63951517_90642825del	CDS
	TAGLN	chr11	39570601	123463706	inv	chr11:g39570601_123463706inv	CDS
	ETS2	chr21	36210142	42852986	del	chr21:g36210142_42852986del	CDS
	RNLS	chr10	85833178	93718567	del	chr10:g85833178_93718567del	CDS
	FAS	chr10	86662979	92871848	dup	chr10:g86662979_92871848dup	CDS
	CTDNEP1	chr17	6815585	7900312	del	chr17:g6815585_7900312del	CDS
	BMPR1A	chr10	72519645	95990927	del	chr10:g72519645_95990927del	CDS
	IGSF5	chr21	39867093	42868048	del	chr21:g39867093_42868048del	CDS
	TMEM102	chr17	5096010	8041830	inv	chr17:g5096010_8041830inv	CDS
	LCA5L	chr21	39857154	42874787	del	chr21:g39857154_42874787del	CDS
	C21orf88	chr21	34026334	41512251	dup	chr21:g34026334_41512251dup	CDS
	EIF4A1	chr17	3609795	8181929	inv	chr17:g3609795_8181929inv	CDS
	AMBRA1	chr11	42982125	47123086	del	chr11:g42982125_47123086del	CDS
	KCTD11	chr17	2736439	12916821	del	chr17:g2736439_12916821del	CDS
	FAS	chr10	45039074	95001982	del	chr10:g45039074_95001982del	CDS
	IRF2BP2	chr1	220881322	241685428	inv	chr1:g220881322_241685428inv	CDS
	LIPA	chr10	58902209	98511631	inv	chr10:g58902209_98511631inv	CDS
	NXPE1	chr11	61243483	117020832	inv	chr11:g61243483_117020832inv	CDS
	TMPRSS2	chr21	40538629	42869081	inv	chr21:g40538629_42869081inv	CDS
	GLUD1	chr10	28877381	92871126	dup	chr10:g28877381_92871126dup	CDS
	PLSCR3	chr17	6921653	8082472	del	chr17:g6921653_8082472del	CDS
	KCNAB3	chr17	1541665	77956181	inv	chr17:g1541665_77956181inv	CDS
	ERG	chr21	39857154	42874787	del	chr21:g39857154_42874787del	CDS
	SLC39A13	chr11	30758228	103076993	dup	chr11:g30758228_103076993dup	CDS
	RHOU	chr1	206285646	235076329	del	chr1:g206285646_235076329del	CDS
	LIPM	chr10	58902209	98511631	inv	chr10:g58902209_98511631inv	CDS
	CREB3L1	chr11	33901839	55904958	del	chr11:g33901839_55904958del	CDS
	DGKZ	chr11	36609748	113966540	dup	chr11:g36609748_113966540dup	CDS
	LIPM	chr10	24971477	115965167	dup	chr10:g24971477_115965167dup	CDS
	PTEN	chr10	59294430	98021553	inv	chr10:g59294430_98021553inv	CDS
	CRY2	chr11	39570601	123463706	inv	chr11:g39570601_123463706inv	CDS
	LIPJ	chr10	72982942	104979695	del	chr10:g72982942_104979695del	CDS
	FOXP1	chr3	69560673	194924595	inv	chr3:g69560673_194924595inv	CDS
	DSCAM	chr21	39867657	42867025	del	chr21:g39867657_42867025del	CDS
	B3GALT5	chr21	34026334	41512251	dup	chr21:g34026334_41512251dup	CDS
	FAM22D	chr10	86334491	89707968	inv	chr10:g86334491_89707968inv	CDS
	ETS2	chr21	39823805	42864483	inv	chr21:g39823805_42864483inv	CDS
	FOXP1	chr3	43821008	131372917	inv	chr3:g43821008_131372917inv	CDS
	LIPJ	chr10	89553159	90665344	dup	chr10:g89553159_90665344dup	CDS
	C10orf116	chr10	15968555	100439154	del	chr10:g15968555_100439154del	CDS
	SPI1	chr11	30813979	113146293	dup	chr11:g30813979_113146293dup	CDS
	BUD13	chr11	64469892	130275254	del	chr11:g64469892_130275254del	CDS
	TMPRSS2	chr21	39955066	42867019	del	chr21:g39955066_42867019del	CDS
	TMEM102	chr17	7040514	10502731	dup	chr17:g7040514_10502731dup	CDS
	PCP4	chr21	39864013	42876360	del	chr21:g39864013_42876360del	CDS
	NNMT	chr11	113412598	114558905	del	chr11:g113412598_114558905del	CDS
	CREB3L1	chr11	42982125	47123086	del	chr11:g42982125_47123086del	CDS
	MMRN2	chr10	58902209	98511631	inv	chr10:g58902209_98511631inv	CDS
	WRB	chr21	39871185	42868974	del	chr21:g39871185_42868974del	CDS
	EIF5A	chr17	6925779	8033004	del	chr17:g6925779_8033004del	CDS
	ACTA2	chr10	89588429	90976141	del	chr10:g89588429_90976141del	CDS
	TMPRSS2	chr21	39864573	42875838	del	chr21:g39864573_42875838del	CDS
	SH3BGR	chr21	39819725	42875179	del	chr21:g39819725_42875179del	CDS
	HMGN1	chr21	39896463	42867242	del	chr21:g39896463_42867242del	CDS
	LRP4	chr11	30828643	113808417	inv	chr11:g30828643_113808417inv	CDS
	KLLN	chr10	82261206	89970907	inv	chr10:g82261206_89970907inv	CDS
	TRAPPC1	chr17	6925779	8033004	del	chr17:g6925779_8033004del	CDS
	COA6	chr1	205877648	234587463	inv	chr1:g205877648_234587463inv	CDS
	KLLN	chr10	89375191	90404917	del	chr10:g89375191_90404917del	CDS
	MAP10	chr1	206285646	235076329	del	chr1:g206285646_235076329del	CDS
	MYBPC3	chr11	30813979	113146293	dup	chr11:g30813979_113146293dup	CDS
	FOXP1	chr3	58134270	71110419	del	chr3:g58134270_71110419del	CDS
	FAS	chr10	81935947	111959909	del	chr10:g81935947_111959909del	CDS
	LIPK	chr10	89625684	93881759	inv	chr10:g89625684_93881759inv	CDS
	FAM22A	chr10	75422449	116281426	dup	chr10:g75422449_116281426dup	CDS
	ANKRD22	chr10	81935947	111959909	del	chr10:g81935947_111959909del	CDS
	BUD13	chr11	116377208	117179211	inv	chr11:g116377208_117179211inv	CDS
	DSCAM	chr21	39864979	42863834	del	chr21:g39864979_42863834del	CDS
	ATAD1	chr10	69835136	91073129	dup	chr10:g69835136_91073129dup	CDS
	HMGN1	chr21	39857154	42874787	del	chr21:g39857154_42874787del	CDS
	LIPK	chr10	89591196	90747387	del	chr10:g89591196_90747387del	CDS
	FOXP1	chr3	46487317	84438647	del	chr3:g46487317_84438647del	CDS
	KDM6B	chr17	7040514	10502731	dup	chr17:g7040514_10502731dup	CDS
	TMEM88	chr17	3609795	8181929	inv	chr17:g3609795_8181929inv	CDS
	SLC39A13	chr11	36609748	113966540	dup	chr11:g36609748_113966540dup	CDS
	CELF1	chr11	30813979	113146293	dup	chr11:g30813979_113146293dup	CDS
	BACE2	chr21	39955100	42860329	inv	chr21:g39955100_42860329inv	CDS
	FAM22A	chr10	53395725	91029089	dup	chr10:g53395725_91029089dup	CDS
	ETS2	chr21	39924292	42875080	del	chr21:g39924292_42875080del	CDS
	F2	chr11	2194993	63169945	inv	chr11:g2194993_63169945inv	CDS
	FAM22D	chr10	45016762	98266170	del	chr10:g45016762_98266170del	CDS
	CHRM4	chr11	39570601	123463706	inv	chr11:g39570601_123463706inv	CDS
	LIPA	chr10	82256845	91566897	del	chr10:g82256845_91566897del	CDS
	BRWD1-IT2	chr21	39924292	42875080	del	chr21:g39924292_42875080del	CDS
	CKAP5	chr11	38954343	103082465	dup	chr11:g38954343_103082465dup	CDS
	SIK3	chr11	64469892	130275254	del	chr11:g64469892_130275254del	CDS
	KLLN	chr10	88974866	90329220	inv	chr10:g88974866_90329220inv	CDS
	TMPRSS2	chr21	42819676	42839676	tra	chr21:g42829676_77007170tra	CDS
	TMEM256	chr17	5096010	8041830	inv	chr17:g5096010_8041830inv	CDS
	LIPK	chr10	65630075	91714708	del	chr10:g65630075_91714708del	CDS
	LIPN	chr10	69835136	91073129	dup	chr10:g69835136_91073129dup	CDS
	TMPRSS2	chr21	42858493	42878493	tra	chr21:g42868493_75043098tra	CDS
	IRF2BP2	chr1	162005069	246663077	inv	chr1:g162005069_246663077inv	CDS
	ETS2	chr21	39859953	42854469	del	chr21:g39859953_42854469del	CDS
	POLR2A	chr17	6925779	8033004	del	chr17:g6925779_8033004del	CDS
	RHOU	chr1	220470080	234400947	dup	chr1:g220470080_234400947dup	CDS
	MX2	chr21	39864013	42876360	del	chr21:g39864013_42876360del	CDS
	HARBI1	chr11	38954343	103082465	dup	chr11:g38954343_103082465dup	CDS
	BRWD1	chr21	33072005	42841932	inv	chr21:g33072005_42841932inv	CDS
	MADD	chr11	39109820	101134207	inv	chr11:g39109820_101134207inv	CDS
	MX1	chr21	39987856	42868796	del	chr21:g39987856_42868796del	CDS
	DGKZ	chr11	30828643	113808417	inv	chr11:g30828643_113808417inv	CDS
	PACSIN3	chr11	39109820	101134207	inv	chr11:g39109820_101134207inv	CDS
	BRWD1	chr21	40038879	42877688	del	chr21:g40038879_42877688del	CDS
	PSMC3	chr11	33901839	55904958	del	chr11:g33901839_55904958del	CDS
	STAMBPL1	chr10	89625684	93881759	inv	chr10:g89625684_93881759inv	CDS
	LIPJ	chr10	55316353	106470920	del	chr10:g55316353_106470920del	CDS
	YBX2	chr17	7040514	10502731	dup	chr17:g7040514_10502731dup	CDS
	RNLS	chr10	45653274	93017642	inv	chr10:g45653274_93017642inv	CDS
	TNK1	chr17	5096010	8041830	inv	chr17:g5096010_8041830inv	CDS
	DDB2	chr11	2194993	63169945	inv	chr11:g2194993_63169945inv	CDS
	STAMBPL1	chr10	89591196	90747387	del	chr10:g89591196_90747387del	CDS
	APOA4	chr11	116377208	117179211	inv	chr11:g116377208_117179211inv	CDS
	ETS2	chr21	39873726	42651290	del	chr21:g39873726_42651290del	CDS
	EIF5A	chr17	1541665	77956181	inv	chr17:g1541665_77956181inv	CDS
	F2	chr11	46400670	47535474	del	chr11:g46400670_47535474del	CDS
	FOXP1	chr3	38162393	165920851	dup	chr3:g38162393_165920851dup	CDS
	ZNF408	chr11	28863784	49164865	del	chr11:g28863784_49164865del	CDS
	MMS22L	chr6	83994242	126088631	inv	chr6:g83994242_126088631inv	CDS
	TMPRSS2	chr21	39877301	42873050	del	chr21:g39877301_42873050del	CDS
	BRWD1-IT2	chr21	39873726	42651290	del	chr21:g39873726_42651290del	CDS
	WNT3A	chr1	42778321	248643906	del	chr1:g42778321_248643906del	CDS
	ETS2	chr21	39845410	42872801	del	chr21:g39845410_42872801del	CDS
	ANKRD22	chr10	88270432	90716198	inv	chr10:g88270432_90716198inv	CDS
	BRWD1	chr21	39864979	42863834	del	chr21:g39864979_42863834del	CDS
	PSMG1	chr21	39885802	42883250	del	chr21:g39885802_42883250del	CDS
	HMGN1	chr21	39814731	42872981	del	chr21:g39814731_42872981del	CDS
	BRWD1-IT2	chr21	39845410	42872801	del	chr21:g39845410_42872801del	CDS
	LIPK	chr10	68451249	97086596	inv	chr10:g68451249_97086596inv	CDS
	NEURL4	chr17	6815585	7900312	del	chr17:g6815585_7900312del	CDS
	FAM3B	chr21	39885802	42883250	del	chr21:g39885802_42883250del	CDS
	MMS22L	chr6	24191150	129754246	del	chr6:g24191150_129754246del	CDS
	STAMBPL1	chr10	65630075	91714708	del	chr10:g65630075_91714708del	CDS
	ETS2	chr21	39868048	42872557	del	chr21:g39868048_42872557del	CDS
	TARBP1	chr1	205877648	234587463	inv	chr1:g205877648_234587463inv	CDS
	RNLS	chr10	753210	99565315	inv	chr10:g753210_99565315inv	CDS
	SLC39A13	chr11	30828643	113808417	inv	chr11:g30828643_113808417inv	CDS
	PSMG1	chr21	34002266	42877931	dup	chr21:g34002266_42877931dup	CDS
	GPS2	chr17	6755313	69514327	del	chr17:g6755313_69514327del	CDS
	HARBI1	chr11	28863784	49164865	del	chr11:g28863784_49164865del	CDS
	CH25H	chr10	753210	99565315	inv	chr10:g753210_99565315inv	CDS
	NXPE2	chr11	113700799	114997476	inv	chr11:g113700799_114997476inv	CDS
	SLC39A13	chr11	28863784	49164865	del	chr11:g28863784_49164865del	CDS
	RNLS	chr10	28877381	92871126	dup	chr10:g28877381_92871126dup	CDS
	F2	chr11	36609748	113966540	dup	chr11:g36609748_113966540dup	CDS
	F2	chr11	32270643	113181872	del	chr11:g32270643_113181872del	CDS
	PTEN	chr10	58902209	98511631	inv	chr10:g58902209_98511631inv	CDS
	LIPN	chr10	89640684	91046429	del	chr10:g89640684_91046429del	CDS
	MMRN2	chr10	84546965	96683834	del	chr10:g84546965_96683834del	CDS
	ACTA2	chr10	75422449	116281426	dup	chr10:g75422449_116281426dup	CDS
	LIPK	chr10	17529823	101225355	dup	chr10:g17529823_101225355dup	CDS
	FOXP1	chr3	41925526	134291108	inv	chr3:g41925526_134291108inv	CDS
	LIPF	chr10	86662979	92871848	dup	chr10:g86662979_92871848dup	CDS
	STAMBPL1	chr10	90629428	94075716	dup	chr10:g90629428_94075716dup	CDS
	DLG4	chr17	6921653	8082472	del	chr17:g6921653_8082472del	CDS
	ZBTB16	chr11	113412598	114558905	del	chr11:g113412598_114558905del	CDS
	TARBP1	chr1	221698662	242530690	del	chr1:g221698662_242530690del	CDS
	MX1	chr21	39871185	42868974	del	chr21:g39871185_42868974del	CDS
	KCTD11	chr17	3609795	8181929	inv	chr17:g3609795_8181929inv	CDS
	STAMBPL1	chr10	68451249	97086596	inv	chr10:g68451249_97086596inv	CDS
	CRY2	chr11	39223156	101170383	inv	chr11:g39223156_101170383inv	CDS
	WRB	chr21	39908951	42872298	del	chr21:g39908951_42872298del	CDS
	SNCG	chr10	88264620	90336432	del	chr10:g88264620_90336432del	CDS
	BCL6B	chr17	3609795	8181929	inv	chr17:g3609795_8181929inv	CDS
	TMEM256	chr17	6688144	7591135	del	chr17:g6688144_7591135del	CDS
	BACE2	chr21	39819725	42875179	del	chr21:g39819725_42875179del	CDS
	LIPF	chr10	57053188	94231619	del	chr10:g57053188_94231619del	CDS
	MMRN2	chr10	88502573	97191558	dup	chr10:g88502573_97191558dup	CDS
	LIPM	chr10	48369340	119949556	del	chr10:g48369340_119949556del	CDS
	BRWD1	chr21	16921223	42838247	inv	chr21:g16921223_42838247inv	CDS
	PCSK7	chr11	116377208	117179211	inv	chr11:g116377208_117179211inv	CDS
	CTDNEP1	chr17	5096010	8041830	inv	chr17:g5096010_8041830inv	CDS
	APOA1	chr11	99381658	121826725	del	chr11:g99381658_121826725del	CDS
	DVL2	chr17	3609795	8181929	inv	chr17:g3609795_8181929inv	CDS
	SHBG	chr17	6734832	7888988	del	chr17:g6734832_7888988del	CDS
	SIDT2	chr11	56540999	127418213	inv	chr11:g56540999_127418213inv	CDS
	LCA5L	chr21	39955100	42860329	inv	chr21:g39955100_42860329inv	CDS
	BRWD1-IT2	chr21	40538629	42869081	inv	chr21:g40538629_42869081inv	CDS
	ELP5	chr17	1541665	77956181	inv	chr17:g1541665_77956181inv	CDS
	C10orf116	chr10	84546965	96683834	del	chr10:g84546965_96683834del	CDS
	RHOU	chr1	225690786	234758313	del	chr1:g225690786_234758313del	CDS
	ATG13	chr11	30758228	103076993	dup	chr11:g30758228_103076993dup	CDS
	CTDNEP1	chr17	1541665	77956181	inv	chr17:g1541665_77956181inv	CDS
	FOXP1	chr3	71087095	72880300	inv	chr3:g71087095_72880300inv	CDS
	GLUD1	chr10	33376247	88853088	dup	chr10:g33376247_88853088dup	CDS
	LIPK	chr10	90341520	92738729	del	chr10:g90341520_92738729del	CDS
	ATP1B2	chr17	1541665	77956181	inv	chr17:g1541665_77956181inv	CDS
	ETS2	chr21	39955066	42867019	del	chr21:g39955066_42867019del	CDS
	PHF23	chr17	6815585	7900312	del	chr17:g6815585_7900312del	CDS
	FAM22D	chr10	82286183	97600131	del	chr10:g82286183_97600131del	CDS
	WNT3A	chr1	214836892	233898726	inv	chr1:g214836892_233898726inv	CDS
	SNCG	chr10	86334491	89707968	inv	chr10:g86334491_89707968inv	CDS
	C10orf116	chr10	88502573	97191558	dup	chr10:g88502573_97191558dup	CDS
	RNF214	chr11	113819079	119564497	dup	chr11:g113819079_119564497dup	CDS
	PEX16	chr11	33901839	55904958	del	chr11:g33901839_55904958del	CDS
	PTEN	chr10	15968555	100439154	del	chr10:g15968555_100439154del	CDS
	TRIM11	chr1	214836892	233898726	inv	chr1:g214836892_233898726inv	CDS
	TRIM17	chr1	42771689	243997179	del	chr1:g42771689_243997179del	CDS
	KCNK1	chr1	232769375	236021065	inv	chr1:g232769375_236021065inv	CDS
	SIK3	chr11	113731253	119563903	del	chr11:g113731253_119563903del	CDS
	PCP4	chr21	39987856	42868796	del	chr21:g39987856_42868796del	CDS
	ETS2	chr21	39864573	42875838	del	chr21:g39864573_42875838del	CDS
	NLGN2	chr17	3609795	8181929	inv	chr17:g3609795_8181929inv	CDS
	FOXP1	chr3	31661514	151473198	inv	chr3:g31661514_151473198inv	CDS
	ATAD1	chr10	83506029	110640688	del	chr10:g83506029_110640688del	CDS
	NXPE2	chr11	61243504	117020384	inv	chr11:g61243504_117020384inv	CDS
	AC006486.1	chr19	42711622	50083984	del	chr19:g42711622_50083984del	CDS
	PTEN	chr10	82256845	91566897	del	chr10:g82256845_91566897del	CDS
	LIPA	chr10	60995174	92323319	inv	chr10:g60995174_92323319inv	CDS
	TAGLN	chr11	113731253	119563903	del	chr11:g113731253_119563903del	CDS
	MMS22L	chr6	81224215	114128157	inv	chr6:g81224215_114128157inv	CDS
	SIDT2	chr11	110064542	123248170	inv	chr11:g110064542_123248170inv	CDS
	ZBTB4	chr17	7040514	10502731	dup	chr17:g7040514_10502731dup	CDS
	PEX16	chr11	42982125	47123086	del	chr11:g42982125_47123086del	CDS
	MAPK8IP1	chr11	30813979	113146293	dup	chr11:g30813979_113146293dup	CDS
	MINPP1	chr10	31071081	103871948	del	chr10:g31071081_103871948del	CDS
	ATAD1	chr10	82256845	91566897	del	chr10:g82256845_91566897del	CDS
	LCA5L	chr21	39872359	42876060	del	chr21:g39872359_42876060del	CDS
	GLUD1	chr10	88270432	90716198	inv	chr10:g88270432_90716198inv	CDS
	LIPJ	chr10	90342872	92945468	dup	chr10:g90342872_92945468dup	CDS
	WRAP53	chr17	6734832	7888988	del	chr17:g6734832_7888988del	CDS
	LIPM	chr10	60995174	92323319	inv	chr10:g60995174_92323319inv	CDS
	TMPRSS2	chr21	39857154	42874787	del	chr21:g39857154_42874787del	CDS
	CHRNB1	chr17	6815585	7900312	del	chr17:g6815585_7900312del	CDS
	ATG13	chr11	36609748	113966540	dup	chr11:g36609748_113966540dup	CDS
	LIPK	chr10	83506029	110640688	del	chr10:g83506029_110640688del	CDS
	F2	chr11	30828643	113808417	inv	chr11:g30828643_113808417inv	CDS
	GPS2	chr17	3609795	8181929	inv	chr17:g3609795_8181929inv	CDS
	IGSF5	chr21	40038879	42877688	del	chr21:g40038879_42877688del	CDS
	PSMG1	chr21	39872762	42865398	del	chr21:g39872762_42865398del	CDS
	SH3BGR	chr21	39871185	42868974	del	chr21:g39871185_42868974del	CDS
	ERG	chr21	39872359	42876060	del	chr21:g39872359_42876060del	CDS
	TARBP1	chr1	191390606	242120773	inv	chr1:g191390606_242120773inv	CDS
	HMGN1	chr21	39955100	42860329	inv	chr21:g39955100_42860329inv	CDS
	DSCAM	chr21	39831521	42878625	del	chr21:g39831521_42878625del	CDS
	FAM25A	chr10	86334491	89707968	inv	chr10:g86334491_89707968inv	CDS
	C21orf88	chr21	39924292	42875080	del	chr21:g39924292_42875080del	CDS
	PSMG1	chr21	39946850	42873489	del	chr21:g39946850_42873489del	CDS
	MAPK8IP1	chr11	33901839	55904958	del	chr11:g33901839_55904958del	CDS
	FAM3B	chr21	39872762	42865398	del	chr21:g39872762_42865398del	CDS
	AC006486.9	chr19	42556692	46222402	del	chr19:g42556692_46222402del	CDS
	LRP4	chr11	2194993	63169945	inv	chr11:g2194993_63169945inv	CDS
	STAMBPL1	chr10	90341520	92738729	del	chr10:g90341520_92738729del	CDS
	CLDN7	chr17	2736439	12916821	del	chr17:g2736439_12916821del	CDS
	ETS2	chr21	39833606	42866842	del	chr21:g39833606_42866842del	CDS
	BMPR1A	chr10	753210	99565315	inv	chr10:g753210_99565315inv	CDS
	TRIM17	chr1	205877648	234587463	inv	chr1:g205877648_234587463inv	CDS
	MMRN2	chr10	60995174	92323319	inv	chr10:g60995174_92323319inv	CDS
	FAM3B	chr21	39946850	42873489	del	chr21:g39946850_42873489del	CDS
	DSCAM	chr21	39868082	42862565	del	chr21:g39868082_42862565del	CDS
	EIF4A1	chr17	1541665	77956181	inv	chr17:g1541665_77956181inv	CDS
	BRWD1-IT2	chr21	39833606	42866842	del	chr21:g39833606_42866842del	CDS
	FAM22A	chr10	81176251	113799129	del	chr10:g81176251_113799129del	CDS
	FAM22D	chr10	17529823	101225355	dup	chr10:g17529823_101225355dup	CDS
	LIPA	chr10	85833178	93718567	del	chr10:g85833178_93718567del	CDS
	FAM22A	chr10	72519645	95990927	del	chr10:g72519645_95990927del	CDS
	B3GALT5	chr21	39924292	42875080	del	chr21:g39924292_42875080del	CDS
	SNCG	chr10	75422449	116281426	dup	chr10:g75422449_116281426dup	CDS
	ACP2	chr11	2194993	63169945	inv	chr11:g2194993_63169945inv	CDS
	TMEM102	chr17	6925779	8033004	del	chr17:g6925779_8033004del	CDS
	MAPK8IP1	chr11	42982125	47123086	del	chr11:g42982125_47123086del	CDS
	FGF11	chr17	2736439	12916821	del	chr17:g2736439_12916821del	CDS
	NR1H3	chr11	33901839	55904958	del	chr11:g33901839_55904958del	CDS
	C10orf116	chr10	35867953	89693628	del	chr10:g35867953_89693628del	CDS
	WRAP53	chr17	6921653	8082472	del	chr17:g6921653_8082472del	CDS
	LIPM	chr10	85833178	93718567	del	chr10:g85833178_93718567del	CDS
	LIPA	chr10	75422449	116281426	dup	chr10:g75422449_116281426dup	CDS
	BMPR1A	chr10	69835136	91073129	dup	chr10:g69835136_91073129dup	CDS
	BRWD1	chr21	34026334	41512251	dup	chr21:g34026334_41512251dup	CDS
	MX2	chr21	39987856	42868796	del	chr21:g39987856_42868796del	CDS
	PSMG1	chr21	39886285	44199720	del	chr21:g39886285_44199720del	CDS
	PTEN	chr10	89552942	90300756	del	chr10:g89552942_90300756del	CDS
	ACTA2	chr10	89629871	90944146	del	chr10:g89629871_90944146del	CDS
	SPI1	chr11	30758228	103076993	dup	chr11:g30758228_103076993dup	CDS
	PTEN	chr10	89364247	89669411	inv	chr10:g89364247_89669411inv	CDS
	LIPN	chr10	24971477	115965167	dup	chr10:g24971477_115965167dup	CDS
	STAMBPL1	chr10	48369340	119949556	del	chr10:g48369340_119949556del	CDS
	ZNF408	chr11	30758228	103076993	dup	chr11:g30758228_103076993dup	CDS
	FAM25A	chr10	45016762	98266170	del	chr10:g45016762_98266170del	CDS
	FAM3B	chr21	39886285	44199720	del	chr21:g39886285_44199720del	CDS
	ATAD1	chr10	89552942	90300756	del	chr10:g89552942_90300756del	CDS
	BRWD1-IT2	chr21	39959675	42867663	inv	chr21:g39959675_42867663inv	CDS
	YBX2	chr17	3609795	8181929	inv	chr17:g3609795_8181929inv	CDS
	BRWD1-IT2	chr21	39877301	42873050	del	chr21:g39877301_42873050del	CDS
	BACE2	chr21	42646845	42666845	tra	chr21:g42656845_99776113tra	CDS
	MMRN2	chr10	85833178	93718567	del	chr10:g85833178_93718567del	CDS
	FGF11	chr17	6688144	7591135	del	chr17:g6688144_7591135del	CDS
	TRIM17	chr1	221698662	242530690	del	chr1:g221698662_242530690del	CDS
	ACP2	chr11	46400670	47535474	del	chr11:g46400670_47535474del	CDS
	PCP4	chr21	39871185	42868974	del	chr21:g39871185_42868974del	CDS
	HIST3H3	chr1	205877648	234587463	inv	chr1:g205877648_234587463inv	CDS
	ATAD1	chr10	84546965	96683834	del	chr10:g84546965_96683834del	CDS
	C21orf88	chr21	39845410	42872801	del	chr21:g39845410_42872801del	CDS
	RAPSN	chr11	33901839	55904958	del	chr11:g33901839_55904958del	CDS
	MINPP1	chr10	51557579	90579018	inv	chr10:g51557579_90579018inv	CDS
	C17orf74	chr17	3609795	8181929	inv	chr17:g3609795_8181929inv	CDS
	RNLS	chr10	89636992	101099714	del	chr10:g89636992_101099714del	CDS
	BRWD1	chr21	39831521	42878625	del	chr21:g39831521_42878625del	CDS
	ASGR1	chr17	7040514	10502731	dup	chr17:g7040514_10502731dup	CDS
	TRIM17	chr1	208520033	229426240	del	chr1:g208520033_229426240del	CDS
	ARFGAP2	chr11	33901839	55904958	del	chr11:g33901839_55904958del	CDS
	SLC16A13	chr17	2736439	12916821	del	chr17:g2736439_12916821del	CDS
	KLLN	chr10	89476173	93162299	inv	chr10:g89476173_93162299inv	CDS
	C21orf88	chr21	39832667	42878581	del	chr21:g39832667_42878581del	CDS
	LIPJ	chr10	81935947	111959909	del	chr10:g81935947_111959909del	CDS
	FXR2	chr17	6921653	8082472	del	chr17:g6921653_8082472del	CDS
	SENP3	chr17	3609795	8181929	inv	chr17:g3609795_8181929inv	CDS
	NEURL4	chr17	5096010	8041830	inv	chr17:g5096010_8041830inv	CDS
	ATAD1	chr10	88502573	97191558	dup	chr10:g88502573_97191558dup	CDS
	EFNB3	chr17	7537758	8090996	del	chr17:g7537758_8090996del	CDS
	FOXP1	chr3	44958487	148366668	del	chr3:g44958487_148366668del	CDS
	CLDN7	chr17	6688144	7591135	del	chr17:g6688144_7591135del	CDS
	ERG	chr21	39819725	42875179	del	chr21:g39819725_42875179del	CDS
	PAPSS2	chr10	48369340	119949556	del	chr10:g48369340_119949556del	CDS
	FAS	chr10	89636992	101099714	del	chr10:g89636992_101099714del	CDS
	ANKRD22	chr10	89636992	101099714	del	chr10:g89636992_101099714del	CDS
	LIPN	chr10	84546965	96683834	del	chr10:g84546965_96683834del	CDS
	CHRM4	chr11	33901839	55904958	del	chr11:g33901839_55904958del	CDS
	B3GALT5	chr21	39832667	42878581	del	chr21:g39832667_42878581del	CDS
	PSMC3	chr11	39109820	101134207	inv	chr11:g39109820_101134207inv	CDS
	IGSF5	chr21	16921223	42838247	inv	chr21:g16921223_42838247inv	CDS
	SPI1	chr11	32270643	113181872	del	chr11:g32270643_113181872del	CDS
	ZNF408	chr11	36609748	113966540	dup	chr11:g36609748_113966540dup	CDS
	HIST3H3	chr1	221698662	242530690	del	chr1:g221698662_242530690del	CDS
	MMS22L	chr6	97676736	97696736	tra	chr6:g97686736_148857559tra	CDS
	LIPF	chr10	24971477	115965167	dup	chr10:g24971477_115965167dup	CDS
	AMBRA1	chr11	39109820	101134207	inv	chr11:g39109820_101134207inv	CDS
	ATAD1	chr10	753210	99565315	inv	chr10:g753210_99565315inv	CDS
	APOC3	chr11	61243504	117020384	inv	chr11:g61243504_117020384inv	CDS
	ARHGAP1	chr11	28863784	49164865	del	chr11:g28863784_49164865del	CDS
	CH25H	chr10	59294430	98021553	inv	chr10:g59294430_98021553inv	CDS
	SNCG	chr10	6017896	98484683	dup	chr10:g6017896_98484683dup	CDS
	LIPF	chr10	86319732	90533606	dup	chr10:g86319732_90533606dup	CDS
	LIPN	chr10	88502573	97191558	dup	chr10:g88502573_97191558dup	CDS
	HIST3H3	chr1	208520033	229426240	del	chr1:g208520033_229426240del	CDS
	BACE1	chr11	113912299	117914147	del	chr11:g113912299_117914147del	CDS
	KLLN	chr10	86662979	92871848	dup	chr10:g86662979_92871848dup	CDS
	MYBPC3	chr11	36609748	113966540	dup	chr11:g36609748_113966540dup	CDS
	MYBPC3	chr11	32270643	113181872	del	chr11:g32270643_113181872del	CDS
	KLLN	chr10	89615030	89635030	tra	chr17:g37649020_89625030tra	CDS
	RNF214	chr11	110064542	123248170	inv	chr11:g110064542_123248170inv	CDS
	ATAD1	chr10	55316353	106470920	del	chr10:g55316353_106470920del	CDS
	AC007421.1	chr17	1541665	77956181	inv	chr17:g1541665_77956181inv	CDS
	MX2	chr21	39871185	42868974	del	chr21:g39871185_42868974del	CDS
	TMEM95	chr17	6921653	8082472	del	chr17:g6921653_8082472del	CDS
	TMEM88	chr17	7537758	8090996	del	chr17:g7537758_8090996del	CDS
	TARBP1	chr1	196121783	241233398	inv	chr1:g196121783_241233398inv	CDS
	NXPE1	chr11	39570601	123463706	inv	chr11:g39570601_123463706inv	CDS
	SIDT2	chr11	99381658	121826725	del	chr11:g99381658_121826725del	CDS
	KLLN	chr10	57053188	94231619	del	chr10:g57053188_94231619del	CDS
	HMGN1	chr21	39819725	42875179	del	chr21:g39819725_42875179del	CDS
	COA6	chr1	234472389	235263603	dup	chr1:g234472389_235263603dup	CDS
	CELF1	chr11	32270643	113181872	del	chr11:g32270643_113181872del	CDS
	TNK1	chr17	6925779	8033004	del	chr17:g6925779_8033004del	CDS
	TRIM17	chr1	191390606	242120773	inv	chr1:g191390606_242120773inv	CDS
	LIPK	chr10	55316353	106470920	del	chr10:g55316353_106470920del	CDS
	C21orf88	chr21	40538629	42869081	inv	chr21:g40538629_42869081inv	CDS
	NNMT	chr11	113819079	119564497	dup	chr11:g113819079_119564497dup	CDS
	ACTA2	chr10	81176251	113799129	del	chr10:g81176251_113799129del	CDS
	RHOU	chr1	221698662	242530690	del	chr1:g221698662_242530690del	CDS
	ATAD1	chr10	35867953	89693628	del	chr10:g35867953_89693628del	CDS
	LIPF	chr10	753210	99565315	inv	chr10:g753210_99565315inv	CDS
	MADD	chr11	30813979	113146293	dup	chr11:g30813979_113146293dup	CDS
	PSMG1	chr21	39872550	42871833	del	chr21:g39872550_42871833del	CDS
	EIF5A	chr17	3609795	8181929	inv	chr17:g3609795_8181929inv	CDS
	RNLS	chr10	88270432	90716198	inv	chr10:g88270432_90716198inv	CDS
	KCNK1	chr1	42778321	248643906	del	chr1:g42778321_248643906del	CDS
	BACE2	chr21	39871185	42868974	del	chr21:g39871185_42868974del	CDS
	LIPA	chr10	6017896	98484683	dup	chr10:g6017896_98484683dup	CDS
	PACSIN3	chr11	30813979	113146293	dup	chr11:g30813979_113146293dup	CDS
	PTEN	chr10	60995174	92323319	inv	chr10:g60995174_92323319inv	CDS
	AC006486.9	chr19	35792211	49157652	dup	chr19:g35792211_49157652dup	CDS
	FOXP1	chr3	66886953	71279465	del	chr3:g66886953_71279465del	CDS
	ATG13	chr11	46400670	47535474	del	chr11:g46400670_47535474del	CDS
	FAM22D	chr10	72982942	104979695	del	chr10:g72982942_104979695del	CDS
	CNTROB	chr17	6921653	8082472	del	chr17:g6921653_8082472del	CDS
	B3GALT5	chr21	40538629	42869081	inv	chr21:g40538629_42869081inv	CDS
	POLR2A	chr17	1541665	77956181	inv	chr17:g1541665_77956181inv	CDS
	DSCAM	chr21	36210142	42852986	del	chr21:g36210142_42852986del	CDS
	BMPR1A	chr10	24971477	115965167	dup	chr10:g24971477_115965167dup	CDS
	PSMG1	chr21	39838038	42874731	del	chr21:g39838038_42874731del	CDS
	APOC3	chr11	61243483	117020832	inv	chr11:g61243483_117020832inv	CDS
	TRIM17	chr1	222817595	234387322	inv	chr1:g222817595_234387322inv	CDS
	MMRN2	chr10	45653274	93017642	inv	chr10:g45653274_93017642inv	CDS
	AC006486.9	chr19	42468591	42775712	del	chr19:g42468591_42775712del	CDS
	PTEN	chr10	37124318	90334024	inv	chr10:g37124318_90334024inv	CDS
	ATP1B2	chr17	5096010	8041830	inv	chr17:g5096010_8041830inv	CDS
	HIST3H2BB	chr1	220881322	241685428	inv	chr1:g220881322_241685428inv	CDS
	MAP10	chr1	221698662	242530690	del	chr1:g221698662_242530690del	CDS
	CKAP5	chr11	46400670	47535474	del	chr11:g46400670_47535474del	CDS
	BRWD1-IT2	chr21	39896463	42867242	del	chr21:g39896463_42867242del	CDS
	CKAP5	chr11	32279603	103057831	inv	chr11:g32279603_103057831inv	CDS
	FOXP1	chr3	39568682	71057302	del	chr3:g39568682_71057302del	CDS
	HIST3H3	chr1	191390606	242120773	inv	chr1:g191390606_242120773inv	CDS
	ZNF408	chr11	3488379	67610159	del	chr11:g3488379_67610159del	CDS
	KCNK1	chr1	208014174	235933434	dup	chr1:g208014174_235933434dup	CDS
	NEURL4	chr17	6688144	7591135	del	chr17:g6688144_7591135del	CDS
	YBX2	chr17	2736439	12916821	del	chr17:g2736439_12916821del	CDS
	MMS22L	chr6	89743647	150013459	inv	chr6:g89743647_150013459inv	CDS
	ACTA2	chr10	59294430	98021553	inv	chr10:g59294430_98021553inv	CDS
	ZNF408	chr11	30828643	113808417	inv	chr11:g30828643_113808417inv	CDS
	BRWD1-IT2	chr21	39857154	42874787	del	chr21:g39857154_42874787del	CDS
	PAFAH1B2	chr11	116044042	134754987	inv	chr11:g116044042_134754987inv	CDS
	MINPP1	chr10	59294430	98021553	inv	chr10:g59294430_98021553inv	CDS
	PTEN	chr10	85833178	93718567	del	chr10:g85833178_93718567del	CDS
	IGSF5	chr21	34026334	41512251	dup	chr21:g34026334_41512251dup	CDS
	DSCAM	chr21	39823805	42864483	inv	chr21:g39823805_42864483inv	CDS
	LIPN	chr10	60995174	92323319	inv	chr10:g60995174_92323319inv	CDS
	HARBI1	chr11	45858527	97128939	dup	chr11:g45858527_97128939dup	CDS
	TRIM11	chr1	209754177	241411684	del	chr1:g209754177_241411684del	CDS
	TMPRSS2	chr21	39955100	42860329	inv	chr21:g39955100_42860329inv	CDS
	CLDN7	chr17	6755313	69514327	del	chr17:g6755313_69514327del	CDS
	CHRNB1	chr17	5096010	8041830	inv	chr17:g5096010_8041830inv	CDS
	LIPM	chr10	89591196	90747387	del	chr10:g89591196_90747387del	CDS
	NR1H3	chr11	39109820	101134207	inv	chr11:g39109820_101134207inv	CDS
	SPI1	chr11	38954343	103082465	dup	chr11:g38954343_103082465dup	CDS
	MMS22L	chr6	96628850	99228764	del	chr6:g96628850_99228764del	CDS
	POLR2A	chr17	3609795	8181929	inv	chr17:g3609795_8181929inv	CDS
	C10orf116	chr10	45653274	93017642	inv	chr10:g45653274_93017642inv	CDS
	MYBPC3	chr11	30828643	113808417	inv	chr11:g30828643_113808417inv	CDS
	PCP4	chr21	39908951	42872298	del	chr21:g39908951_42872298del	CDS
	LIPM	chr10	28877381	92871126	dup	chr10:g28877381_92871126dup	CDS
	KLLN	chr10	15968555	100439154	del	chr10:g15968555_100439154del	CDS
	PTEN	chr10	6017896	98484683	dup	chr10:g6017896_98484683dup	CDS
	FAM25A	chr10	82286183	97600131	del	chr10:g82286183_97600131del	CDS
	HIST3H3	chr1	222817595	234387322	inv	chr1:g222817595_234387322inv	CDS
	GLUD1	chr10	24971477	115965167	dup	chr10:g24971477_115965167dup	CDS
	C21orf88	chr21	39833606	42866842	del	chr21:g39833606_42866842del	CDS
	PSMG1	chr21	39826383	42868779	del	chr21:g39826383_42868779del	CDS
	BCL6B	chr17	2736439	12916821	del	chr17:g2736439_12916821del	CDS
	LIPA	chr10	65630075	91714708	del	chr10:g65630075_91714708del	CDS
	FAM25A	chr10	17529823	101225355	dup	chr10:g17529823_101225355dup	CDS
	ETS2	chr21	39857092	42879788	del	chr21:g39857092_42879788del	CDS
	FOXP1	chr3	42237606	71050952	del	chr3:g42237606_71050952del	CDS
	RHOU	chr1	191390606	242120773	inv	chr1:g191390606_242120773inv	CDS
	ANKRD22	chr10	6017896	98484683	dup	chr10:g6017896_98484683dup	CDS
	FAM3B	chr21	39826383	42868779	del	chr21:g39826383_42868779del	CDS
	BRWD1-IT2	chr21	39857092	42879788	del	chr21:g39857092_42879788del	CDS
	ETS2	chr21	39881566	42871417	del	chr21:g39881566_42871417del	CDS
	MINPP1	chr10	6017896	98484683	dup	chr10:g6017896_98484683dup	CDS
	CTDNEP1	chr17	6925779	8033004	del	chr17:g6925779_8033004del	CDS
	TARBP1	chr1	234472389	235263603	dup	chr1:g234472389_235263603dup	CDS
	MMRN2	chr10	28877381	92871126	dup	chr10:g28877381_92871126dup	CDS
	BRWD1-IT2	chr21	39881566	42871417	del	chr21:g39881566_42871417del	CDS
	FAM22D	chr10	45039074	95001982	del	chr10:g45039074_95001982del	CDS
	B3GALT5	chr21	39833606	42866842	del	chr21:g39833606_42866842del	CDS
	LIPN	chr10	85833178	93718567	del	chr10:g85833178_93718567del	CDS
	ASGR1	chr17	6734832	7888988	del	chr17:g6734832_7888988del	CDS
	IGSF5	chr21	39868082	42862565	del	chr21:g39868082_42862565del	CDS
	FXR2	chr17	1541665	77956181	inv	chr17:g1541665_77956181inv	CDS
	CELF1	chr11	38954343	103082465	dup	chr11:g38954343_103082465dup	CDS
	PAPSS2	chr10	88264620	90336432	del	chr10:g88264620_90336432del	CDS
	SLC35G6	chr17	6734832	7888988	del	chr17:g6734832_7888988del	CDS
	TMPRSS2	chr21	39872359	42876060	del	chr21:g39872359_42876060del	CDS
	ETS2	chr21	39866805	42866720	del	chr21:g39866805_42866720del	CDS
	LRP4	chr11	3488379	67610159	del	chr11:g3488379_67610159del	CDS
	STAMBPL1	chr10	90342872	92945468	dup	chr10:g90342872_92945468dup	CDS
	C21orf88	chr21	39959675	42867663	inv	chr21:g39959675_42867663inv	CDS
	C21orf88	chr21	39877301	42873050	del	chr21:g39877301_42873050del	CDS
	HIST3H2BB	chr1	42778321	248643906	del	chr1:g42778321_248643906del	CDS
	ERG	chr21	39882384	40545797	dup	chr21:g39882384_40545797dup	CDS
	C11orf94	chr11	30758228	103076993	dup	chr11:g30758228_103076993dup	CDS
	SNCG	chr10	81176251	113799129	del	chr10:g81176251_113799129del	CDS
	GABARAP	chr17	3609795	8181929	inv	chr17:g3609795_8181929inv	CDS
	MAP10	chr1	191390606	242120773	inv	chr1:g191390606_242120773inv	CDS
	LIPA	chr10	90629428	94075716	dup	chr10:g90629428_94075716dup	CDS
	SLC16A13	chr17	6755313	69514327	del	chr17:g6755313_69514327del	CDS
	ACP2	chr11	3488379	67610159	del	chr11:g3488379_67610159del	CDS
	BRWD1-IT2	chr21	39814731	42872981	del	chr21:g39814731_42872981del	CDS
	C11orf49	chr11	33890465	103105520	del	chr11:g33890465_103105520del	CDS
	C10orf116	chr10	28877381	92871126	dup	chr10:g28877381_92871126dup	CDS
	LIPA	chr10	68451249	97086596	inv	chr10:g68451249_97086596inv	CDS
	AMBRA1	chr11	46400670	47535474	del	chr11:g46400670_47535474del	CDS
	TRIM17	chr1	196121783	241233398	inv	chr1:g196121783_241233398inv	CDS
	CH25H	chr10	58902209	98511631	inv	chr10:g58902209_98511631inv	CDS
	DSCAM	chr21	39859953	42854469	del	chr21:g39859953_42854469del	CDS
	MMS22L	chr6	93728555	115820201	del	chr6:g93728555_115820201del	CDS
	HIST3H2BB	chr1	162005069	246663077	inv	chr1:g162005069_246663077inv	CDS
	MAPK8IP1	chr11	30758228	103076993	dup	chr11:g30758228_103076993dup	CDS
	B3GALT5	chr21	39959675	42867663	inv	chr21:g39959675_42867663inv	CDS
	B3GALT5	chr21	39877301	42873050	del	chr21:g39877301_42873050del	CDS
	MX2	chr21	39908951	42872298	del	chr21:g39908951_42872298del	CDS
	LIPM	chr10	68451249	97086596	inv	chr10:g68451249_97086596inv	CDS
	PHF23	chr17	6688144	7591135	del	chr17:g6688144_7591135del	CDS
	SHBG	chr17	1541665	77956181	inv	chr17:g1541665_77956181inv	CDS
	PEX16	chr11	36609748	113966540	dup	chr11:g36609748_113966540dup	CDS
	WRB	chr21	16905919	42863950	inv	chr21:g16905919_42863950inv	CDS
	SLC35G6	chr17	2736439	12916821	del	chr17:g2736439_12916821del	CDS
	LCA5L	chr21	39874071	42869899	del	chr21:g39874071_42869899del	CDS
	PEX16	chr11	32270643	113181872	del	chr11:g32270643_113181872del	CDS
	ARFGAP2	chr11	33890465	103105520	del	chr11:g33890465_103105520del	CDS
	COA6	chr1	232769375	236021065	inv	chr1:g232769375_236021065inv	CDS
	ZBTB16	chr11	64469892	130275254	del	chr11:g64469892_130275254del	CDS
	PSMG1	chr21	39862160	42878084	del	chr21:g39862160_42878084del	CDS
	ZBTB16	chr11	113819079	119564497	dup	chr11:g113819079_119564497dup	CDS
	ERG	chr21	39874071	42869899	del	chr21:g39874071_42869899del	CDS
	TMEM102	chr17	6755313	69514327	del	chr17:g6755313_69514327del	CDS
	MMS22L	chr6	45090926	149902402	inv	chr6:g45090926_149902402inv	CDS
	MMRN2	chr10	68451249	97086596	inv	chr10:g68451249_97086596inv	CDS
	SLC35F3	chr1	206285646	235076329	del	chr1:g206285646_235076329del	CDS
	FAM3B	chr21	39862160	42878084	del	chr21:g39862160_42878084del	CDS
	BMPR1A	chr10	84546965	96683834	del	chr10:g84546965_96683834del	CDS
	KLLN	chr10	53395725	91029089	dup	chr10:g53395725_91029089dup	CDS
	PLSCR3	chr17	5096010	8041830	inv	chr17:g5096010_8041830inv	CDS
	BRWD1	chr21	39924292	42875080	del	chr21:g39924292_42875080del	CDS
	WNT3A	chr1	206285646	235076329	del	chr1:g206285646_235076329del	CDS
	DSCAM	chr21	39832667	42878581	del	chr21:g39832667_42878581del	CDS
	HIST3H3	chr1	196121783	241233398	inv	chr1:g196121783_241233398inv	CDS
	PEX16	chr11	2194993	63169945	inv	chr11:g2194993_63169945inv	CDS
	TARBP1	chr1	42771689	243997179	del	chr1:g42771689_243997179del	CDS
	DSCAM	chr21	39868048	42872557	del	chr21:g39868048_42872557del	CDS
	WRB	chr21	39885802	42883250	del	chr21:g39885802_42883250del	CDS
	STAMBPL1	chr10	90660650	90680650	tra	chr14:g21973507_90670650tra	CDS
	ANKRD22	chr10	45016762	98266170	del	chr10:g45016762_98266170del	CDS
	ATAD1	chr10	45653274	93017642	inv	chr10:g45653274_93017642inv	CDS
	BMPR1A	chr10	88502573	97191558	dup	chr10:g88502573_97191558dup	CDS
	PSMG1	chr21	39867657	42867025	del	chr21:g39867657_42867025del	CDS
	FAM22A	chr10	31071081	103871948	del	chr10:g31071081_103871948del	CDS
	MAPK8IP1	chr11	32270643	113181872	del	chr11:g32270643_113181872del	CDS
	SHBG	chr17	6815585	7900312	del	chr17:g6815585_7900312del	CDS
	CKAP5	chr11	3488379	67610159	del	chr11:g3488379_67610159del	CDS
	PAPSS2	chr10	45016762	98266170	del	chr10:g45016762_98266170del	CDS
	ZBTB4	chr17	2736439	12916821	del	chr17:g2736439_12916821del	CDS
	FAM22A	chr10	69835136	91073129	dup	chr10:g69835136_91073129dup	CDS
	TMPRSS2	chr21	39819725	42875179	del	chr21:g39819725_42875179del	CDS
	FAM3B	chr21	39867657	42867025	del	chr21:g39867657_42867025del	CDS
	TNFSF12	chr17	6688144	7591135	del	chr17:g6688144_7591135del	CDS
	LIPF	chr10	89679379	94547476	del	chr10:g89679379_94547476del	CDS
	IRF2BP2	chr1	209754177	241411684	del	chr1:g209754177_241411684del	CDS
	CH25H	chr10	82256845	91566897	del	chr10:g82256845_91566897del	CDS
	ANKRD22	chr10	89643522	91201011	dup	chr10:g89643522_91201011dup	CDS
	TMPRSS2	chr21	42865741	42885741	tra	chr21:g42875741_84335128tra	CDS
	HMGN1	chr21	39874071	42869899	del	chr21:g39874071_42869899del	CDS
	PSMG1	chr21	40546743	41246017	inv	chr21:g40546743_41246017inv	CDS
	WRB	chr21	34002266	42877931	dup	chr21:g34002266_42877931dup	CDS
	ACTA2	chr10	58902209	98511631	inv	chr10:g58902209_98511631inv	CDS
	ANKRD22	chr10	63951517	90642825	del	chr10:g63951517_90642825del	CDS
	SAT2	chr17	7040514	10502731	dup	chr17:g7040514_10502731dup	CDS
	GSK3A	chr19	14214280	50834175	del	chr19:g14214280_50834175del	CDS
	MINPP1	chr10	58902209	98511631	inv	chr10:g58902209_98511631inv	CDS
	LIPA	chr10	90341520	92738729	del	chr10:g90341520_92738729del	CDS
	LIPN	chr10	45653274	93017642	inv	chr10:g45653274_93017642inv	CDS
	ATAD1	chr10	81935947	111959909	del	chr10:g81935947_111959909del	CDS
	PAPSS2	chr10	63951517	90642825	del	chr10:g63951517_90642825del	CDS
	FAM25A	chr10	72982942	104979695	del	chr10:g72982942_104979695del	CDS
	EFNB3	chr17	2736439	12916821	del	chr17:g2736439_12916821del	CDS
	PTEN	chr10	89591196	90747387	del	chr10:g89591196_90747387del	CDS
	LIPM	chr10	90341520	92738729	del	chr10:g90341520_92738729del	CDS
	NEURL4	chr17	6925779	8033004	del	chr17:g6925779_8033004del	CDS
	PEX16	chr11	30828643	113808417	inv	chr11:g30828643_113808417inv	CDS
	YBX2	chr17	6755313	69514327	del	chr17:g6755313_69514327del	CDS
	NXPE1	chr11	113700799	114997476	inv	chr11:g113700799_114997476inv	CDS
	LIPK	chr10	81935947	111959909	del	chr10:g81935947_111959909del	CDS
	BRWD1	chr21	39832667	42878581	del	chr21:g39832667_42878581del	CDS
	ATAD1	chr10	88975609	90329241	del	chr10:g88975609_90329241del	CDS
	LSMD1	chr17	6921653	8082472	del	chr17:g6921653_8082472del	CDS
	ZBTB4	chr17	6921653	8082472	del	chr17:g6921653_8082472del	CDS
	C21orf88	chr21	39896463	42867242	del	chr21:g39896463_42867242del	CDS
	WRAP53	chr17	6815585	7900312	del	chr17:g6815585_7900312del	CDS
	SLC35F3	chr1	220470080	234400947	dup	chr1:g220470080_234400947dup	CDS
	F2	chr11	32279603	103057831	inv	chr11:g32279603_103057831inv	CDS
	SLC16A13	chr17	5279622	6944985	dup	chr17:g5279622_6944985dup	CDS
	MMRN2	chr10	17529823	101225355	dup	chr10:g17529823_101225355dup	CDS
	RAPSN	chr11	33890465	103105520	del	chr11:g33890465_103105520del	CDS
	WRB	chr21	34821528	42831452	del	chr21:g34821528_42831452del	CDS
	IGSF5	chr21	36210142	42852986	del	chr21:g36210142_42852986del	CDS
	C21orf88	chr21	39857154	42874787	del	chr21:g39857154_42874787del	CDS
	PTEN	chr10	65630075	91714708	del	chr10:g65630075_91714708del	CDS
	DGKZ	chr11	33901839	55904958	del	chr11:g33901839_55904958del	CDS
	TRIM11	chr1	220470080	234400947	dup	chr1:g220470080_234400947dup	CDS
	DSCAM	chr21	39955066	42867019	del	chr21:g39955066_42867019del	CDS
	B3GALT5	chr21	39896463	42867242	del	chr21:g39896463_42867242del	CDS
	CH25H	chr10	72982942	104979695	del	chr10:g72982942_104979695del	CDS
	KCNK1	chr1	233518812	234381143	del	chr1:g233518812_234381143del	CDS
	TMEM102	chr17	3609795	8181929	inv	chr17:g3609795_8181929inv	CDS
	GLUD1	chr10	48369340	119949556	del	chr10:g48369340_119949556del	CDS
	ATAD1	chr10	65630075	91714708	del	chr10:g65630075_91714708del	CDS
	BUD13	chr11	113653652	118219901	del	chr11:g113653652_118219901del	CDS
	BMPR1A	chr10	60995174	92323319	inv	chr10:g60995174_92323319inv	CDS
	LCA5L	chr21	39862317	42867114	del	chr21:g39862317_42867114del	CDS
	GLUD1	chr10	86334491	89707968	inv	chr10:g86334491_89707968inv	CDS
	BCL6B	chr17	6755313	69514327	del	chr17:g6755313_69514327del	CDS
	PSMC3	chr11	30813979	113146293	dup	chr11:g30813979_113146293dup	CDS
	ERF	chr19	42711622	50083984	del	chr19:g42711622_50083984del	CDS
	TNFSF12-TNFSF13	chr17	3609795	8181929	inv	chr17:g3609795_8181929inv	CDS
	MMS22L	chr6	66614883	123831581	del	chr6:g66614883_123831581del	CDS
	ANKRD22	chr10	15968555	100439154	del	chr10:g15968555_100439154del	CDS
	FAS	chr10	59294430	98021553	inv	chr10:g59294430_98021553inv	CDS
	B3GALT5	chr21	39857154	42874787	del	chr21:g39857154_42874787del	CDS
	PHF21A	chr11	45858527	97128939	dup	chr11:g45858527_97128939dup	CDS
	ARHGAP1	chr11	45858527	97128939	dup	chr11:g45858527_97128939dup	CDS
	DSCAM	chr21	39864573	42875838	del	chr21:g39864573_42875838del	CDS
	LIPN	chr10	28877381	92871126	dup	chr10:g28877381_92871126dup	CDS
	CYB5D1	chr17	6734832	7888988	del	chr17:g6734832_7888988del	CDS
	AMBRA1	chr11	30813979	113146293	dup	chr11:g30813979_113146293dup	CDS
	DGKZ	chr11	42982125	47123086	del	chr11:g42982125_47123086del	CDS
	ACTA2	chr10	82256845	91566897	del	chr10:g82256845_91566897del	CDS
	PAPSS2	chr10	82261206	89970907	inv	chr10:g82261206_89970907inv	CDS
	ERG	chr21	39862317	42867114	del	chr21:g39862317_42867114del	CDS
	BACE2	chr21	39854780	42874804	del	chr21:g39854780_42874804del	CDS
	MPDU1	chr17	6921653	8082472	del	chr17:g6921653_8082472del	CDS
	ACTA2	chr10	89559668	113385327	inv	chr10:g89559668_113385327inv	CDS
	FAM22D	chr10	86319732	90533606	dup	chr10:g86319732_90533606dup	CDS
	PTEN	chr10	89626930	89720681	del	chr10:g89626930_89720681del	CDS
	NXPE2	chr11	39570601	123463706	inv	chr11:g39570601_123463706inv	CDS
	C21orf88	chr21	39881566	42871417	del	chr21:g39881566_42871417del	CDS
	MADD	chr11	30758228	103076993	dup	chr11:g30758228_103076993dup	CDS
	MAPK8IP1	chr11	38954343	103082465	dup	chr11:g38954343_103082465dup	CDS
	SLC35F3	chr1	42778321	248643906	del	chr1:g42778321_248643906del	CDS
	MMS22L	chr6	76944772	98343751	inv	chr6:g76944772_98343751inv	CDS
	PTEN	chr10	68451249	97086596	inv	chr10:g68451249_97086596inv	CDS
	NLGN2	chr17	7040514	10502731	dup	chr17:g7040514_10502731dup	CDS
	ETS2	chr21	39872359	42876060	del	chr21:g39872359_42876060del	CDS
	BRWD1	chr21	40538629	42869081	inv	chr21:g40538629_42869081inv	CDS
	MMRN2	chr10	33376247	88853088	dup	chr10:g33376247_88853088dup	CDS
	ACTA2	chr10	31071081	103871948	del	chr10:g31071081_103871948del	CDS
	SNCG	chr10	45039074	95001982	del	chr10:g45039074_95001982del	CDS
	BMPR1A	chr10	85833178	93718567	del	chr10:g85833178_93718567del	CDS
	SNCG	chr10	15968555	100439154	del	chr10:g15968555_100439154del	CDS
	B3GALT5	chr21	39881566	42871417	del	chr21:g39881566_42871417del	CDS
	CYB5D1	chr17	6921653	8082472	del	chr17:g6921653_8082472del	CDS
	GLUD1	chr10	45016762	98266170	del	chr10:g45016762_98266170del	CDS
	PAPSS2	chr10	88974866	90329220	inv	chr10:g88974866_90329220inv	CDS
	RNLS	chr10	6017896	98484683	dup	chr10:g6017896_98484683dup	CDS
	TP53	chr17	3609795	8181929	inv	chr17:g3609795_8181929inv	CDS
	ETS2	chr21	39864013	42876360	del	chr21:g39864013_42876360del	CDS
	LIPM	chr10	88270432	90716198	inv	chr10:g88270432_90716198inv	CDS
	CRY2	chr11	3488379	67610159	del	chr11:g3488379_67610159del	CDS
	C21orf88	chr21	39814731	42872981	del	chr21:g39814731_42872981del	CDS
	LIPJ	chr10	90086019	91249434	dup	chr10:g90086019_91249434dup	CDS
	APOA4	chr11	113653652	118219901	del	chr11:g113653652_118219901del	CDS
	BRWD1-IT2	chr21	39864013	42876360	del	chr21:g39864013_42876360del	CDS
[truncated: 23,991 more rows]

## Sheet: Table S8
		Table S8 Detailed list of genes with significantly differentially methylated promoters and enhancers
		PROBE	GENE ID	GENE SYMBOL	METHYLATION STATUS
		cg09142578	ID9625	AATK	HYPER-PRO	HYPER-PRO	hyper-methylated promoter region
		cg18097532	ID6833	ABCC8	HYPER-PRO	HYPO-PRO	hypo-methylated promoter region
		cg02772106	ID215	ABCD1	HYPER-PRO	HYPER-ENH	hyper-methylated enhancer region
		cg00454770	ID3983	ABLIM1	HYPER-PRO	HYPO-ENH	hypo-methylated enhancer region
		cg09920557	ID1636	ACE	HYPER-PRO
		cg16587010	ID8309	ACOX2	HYPER-PRO
		cg25971727	ID79611	ACSS3	HYPER-PRO
		cg09499849	ID90	ACVR1	HYPER-PRO
		cg18757155	ID10863	ADAM28	HYPER-PRO
		cg22848598	ID203102	ADAM32	HYPER-PRO
		cg20912169	ID137872	ADHFE1	HYPER-PRO
		cg25323057	ID10974	ADIRF	HYPER-PRO
		cg09651145	ID134265	AFAP1L1	HYPER-PRO
		cg25323057	ID119385	AGAP11	HYPER-PRO
		cg20064106	ID8540	AGPS	HYPER-PRO
		cg22498996	ID185	AGTR1	HYPER-PRO
		cg14080475	ID80709	AKNA	HYPER-PRO
		cg23918923	ID231	AKR1B1	HYPER-PRO
		cg15849060	ID218	ALDH3A1	HYPER-PRO
		cg08135379	ID347902	AMIGO2	HYPER-PRO
		cg00930615	ID302	ANXA2	HYPER-PRO
		cg08266417	ID316	AOX1	HYPER-PRO
		cg07963345	ID200316	APOBEC3F	HYPER-PRO
		cg06333719	ID143872	ARHGAP42	HYPER-PRO
		cg16393012	ID397	ARHGDIB	HYPER-PRO
		cg11430718	ID50650	ARHGEF3	HYPER-PRO
		cg23116589	ID51309	ARMCX1	HYPER-PRO
		cg27348515	ID9823	ARMCX2	HYPER-PRO
		cg12214451	ID79642	ARSJ	HYPER-PRO
		cg18102233	ID170302	ARX	HYPER-PRO
		cg17360233	ID80063	ATF7IP2	HYPER-PRO
		cg08645907	ID222255	ATXN7L1	HYPER-PRO
		cg13072057	ID8706	B3GALNT1	HYPER-PRO
		cg26436136	ID84002	B3GNT5	HYPER-PRO
		cg06159340	ID9274	BCL7C	HYPER-PRO
		cg20337103	ID283149	BCL9L	HYPER-PRO
		cg15309236	ID80823	BHLHB9	HYPER-PRO
		cg04858616	ID656	BMP8B	HYPER-PRO
		cg03625109	ID1620	BRINP1	HYPER-PRO
		cg05822633	ID22903	BTBD3	HYPER-PRO
		cg06907680	ID80017	C14orf159	HYPER-PRO
		cg24498031	ID644809	C15orf56	HYPER-PRO
		cg13065206	ID643338	C15orf62	HYPER-PRO
		cg01383890	ID145741	C2CD4A	HYPER-PRO
		cg26625629	ID60526	C2orf43	HYPER-PRO
		cg10168635	ID84281	C2orf88	HYPER-PRO
		cg26896572	ID57415	C3orf14	HYPER-PRO
		cg24075738	ID51161	C3orf18	HYPER-PRO
		cg12574408	ID136895	C7orf31	HYPER-PRO
		cg21026022	ID26256	CABYR	HYPER-PRO
		cg05863502	ID774	CACNA1B	HYPER-PRO
		cg09473576	ID55450	CAMK2N1	HYPER-PRO
		cg26439710	ID728591	CCDC169	HYPER-PRO
		cg24808280	ID57821	CCDC181	HYPER-PRO
		cg23972298	ID79140	CCDC28B	HYPER-PRO
		cg05900140	ID678655	CD27-AS1	HYPER-PRO
		cg15786280	ID952	CD38	HYPER-PRO
		cg20143092	ID960	CD44	HYPER-PRO
		cg19966212	ID972	CD74	HYPER-PRO
		cg24860534	ID8476	CDC42BPA	HYPER-PRO
		cg13769548	ID148170	CDC42EP5	HYPER-PRO
		cg24491766	ID55536	CDCA7L	HYPER-PRO
		cg26173997	ID8999	CDKL2	HYPER-PRO
		cg19695777	ID1045	CDX2	HYPER-PRO
		cg20346912	ID56853	CELF4	HYPER-PRO
		cg27079104	ID60677	CELF6	HYPER-PRO
		cg22595230	ID1059	CENPB	HYPER-PRO
		cg23401912	ID201161	CENPV	HYPER-PRO
		cg09340741	ID56548	CHST7	HYPER-PRO
		cg10055771	ID148523	CIART	HYPER-PRO
		cg21182196	ID79789	CLMN	HYPER-PRO
		cg16575104	ID134147	CMBL	HYPER-PRO
		cg16335762	ID123920	CMTM3	HYPER-PRO
		cg27231335	ID1266	CNN3	HYPER-PRO
		cg25406779	ID79935	CNTD2	HYPER-PRO
		cg05064925	ID1288	COL4A6	HYPER-PRO
		cg19736608	ID10699	CORIN	HYPER-PRO
		cg14923157	ID27151	CPAMD8	HYPER-PRO
		cg01082498	ID1374	CPT1A	HYPER-PRO
		cg16133088	ID84766	CRACR2A	HYPER-PRO
		cg00514609	ID1410	CRYAB	HYPER-PRO
		cg18618429	ID1475	CSTA	HYPER-PRO
		cg08592890	ID1489	CTF1	HYPER-PRO
		cg05744675	ID1535	CYBA	HYPER-PRO
		cg13405293	ID79901	CYBRD1	HYPER-PRO
		cg14855334	ID1583	CYP11A1	HYPER-PRO
		cg25856383	ID1545	CYP1B1	HYPER-PRO
		cg03460682	ID1593	CYP27A1	HYPER-PRO
		cg19424531	ID9420	CYP7B1	HYPER-PRO
		cg11256607	ID1600	DAB1	HYPER-PRO
		cg24966702	ID168002	DACT2	HYPER-PRO
		cg27545041	ID203522	DDX26B	HYPER-PRO
		cg23881725	ID9940	DLEC1	HYPER-PRO
		cg05663341	ID285987	DLX6-AS1	HYPER-PRO
		cg05663341	ID285987	DLX6-AS1	HYPER-PRO
		cg23217126	ID220164	DOK6	HYPER-PRO
		cg19667304	ID8445	DYRK2	HYPER-PRO
		cg08283882	ID64641	EBF2	HYPER-PRO
		cg13817182	ID55862	ECHDC1	HYPER-PRO
		cg24428042	ID79746	ECHDC3	HYPER-PRO
		cg11840125	ID10278	EFS	HYPER-PRO
		cg26422458	ID64123	ELTD1	HYPER-PRO
		cg20686551	ID2009	EML1	HYPER-PRO
		cg02782426	ID956	ENTPD3	HYPER-PRO
		cg22125968	ID94240	EPSTI1	HYPER-PRO
		cg24153044	ID83715	ESPN	HYPER-PRO
		cg27397850	ID2128	EVX1	HYPER-PRO
		cg09549015	ID2152	F3	HYPER-PRO
		cg23760165	ID9415	FADS2	HYPER-PRO
		cg23845206	ID151313	FAHD2B	HYPER-PRO
		cg18960294	ID441518	FAM127C	HYPER-PRO
		cg00379420	ID10144	FAM13A	HYPER-PRO
		cg22612764	ID54097	FAM3B	HYPER-PRO
		cg17696629	ID137392	FAM92A1	HYPER-PRO
		cg26478401	ID355	FAS	HYPER-PRO
		cg18260397	ID10826	FAXDC2	HYPER-PRO
		cg14206172	ID115290	FBXO17	HYPER-PRO
		cg24068229	ID126433	FBXO27	HYPER-PRO
		cg03483267	ID55612	FERMT1	HYPER-PRO
		cg09397246	ID2242	FES	HYPER-PRO
		cg16376000	ID2257	FGF12	HYPER-PRO
		cg23083315	ID24147	FJX1	HYPER-PRO
		cg19779810	ID60681	FKBP10	HYPER-PRO
		cg13401339	ID2281	FKBP1B	HYPER-PRO
		cg17091793	ID22862	FNDC3A	HYPER-PRO
		cg19592439	ID668	FOXL2	HYPER-PRO
		cg06186698	ID401089	FOXL2NB	HYPER-PRO
		cg01209023	ID2495	FTH1	HYPER-PRO
		cg01489686	ID10690	FUT9	HYPER-PRO
		cg26983710	ID114805	GALNT13	HYPER-PRO
		cg23511432	ID2676	GFRA3	HYPER-PRO
		cg20918957	ID2771	GNAI2	HYPER-PRO
		cg02780849	ID2786	GNG4	HYPER-PRO
		cg25600446	ID2875	GPT	HYPER-PRO
		cg13081720	ID2878	GPX3	HYPER-PRO
		cg26251270	ID2882	GPX7	HYPER-PRO
		cg20950932	ID2892	GRIA3	HYPER-PRO
		cg25245261	ID79792	GSDMD	HYPER-PRO
		cg07012999	ID150384	GTSE1-AS1	HYPER-PRO
		cg19585556	ID9734	HDAC9	HYPER-PRO
		cg00334370	ID80072	HEXA-AS1	HYPER-PRO
		cg06892726	ID3077	HFE	HYPER-PRO
		cg26751972	ID3134	HLA-F	HYPER-PRO
		cg19378036	ID6928	HNF1B	HYPER-PRO
		cg20994254	ID221883	HOXA11-AS	HYPER-PRO
		cg10979436	ID3209	HOXA13	HYPER-PRO
		cg19142026	ID3201	HOXA4	HYPER-PRO
		cg15797110	ID3204	HOXA7	HYPER-PRO
		cg22291922	ID3217	HOXB7	HYPER-PRO
		cg23420260	ID3231	HOXD1	HYPER-PRO
		cg26777760	ID90161	HS6ST2	HYPER-PRO
		cg25151532	ID81888	HYI	HYPER-PRO
		cg19033654	ID8870	IER3	HYPER-PRO
		cg06652329	ID3479	IGF1	HYPER-PRO
		cg20078466	ID10320	IKZF1	HYPER-PRO
		cg20275777	ID53342	IL17D	HYPER-PRO
		cg18738581	ID132014	IL17RE	HYPER-PRO
		cg22797169	ID8808	IL1RL2	HYPER-PRO
		cg17567560	ID9118	INA	HYPER-PRO
		cg15635368	ID3628	INPP1	HYPER-PRO
		cg10740054	ID51477	ISYNA1	HYPER-PRO
		cg10119075	ID80760	ITIH5	HYPER-PRO
		cg12873454	ID23254	KAZN	HYPER-PRO
		cg11737742	ID3749	KCNC4	HYPER-PRO
		cg16105620	ID10008	KCNE3	HYPER-PRO
		cg20491914	ID3777	KCNK3	HYPER-PRO
		cg09993857	ID22992	KDM2A	HYPER-PRO
		cg11689625	ID23240	KIAA0922	HYPER-PRO
		cg21327343	ID11279	KLF8	HYPER-PRO
		cg27539986	ID9903	KLHL21	HYPER-PRO
		cg23778596	ID84626	KRBA1	HYPER-PRO
		cg04395332	ID55634	KRBOX4	HYPER-PRO
		cg19878987	ID3945	LDHB	HYPER-PRO
		cg13714344	ID10536	LEPREL2	HYPER-PRO
		cg26335127	ID3958	LGALS3	HYPER-PRO
		cg04927537	ID3959	LGALS3BP	HYPER-PRO
		cg13763783	ID9211	LGI1	HYPER-PRO
		cg00957901	ID22998	LIMCH1	HYPER-PRO
		cg14874351	ID8825	LIN7A	HYPER-PRO
		cg11632906	ID84171	LOXL4	HYPER-PRO
		cg10501443	ID57631	LRCH2	HYPER-PRO
		cg27573591	ID64101	LRRC4	HYPER-PRO
		cg25331703	ID79705	LRRK1	HYPER-PRO
		cg12136608	ID57633	LRRN1	HYPER-PRO
		cg02929371	ID4129	MAOB	HYPER-PRO
		cg05902884	ID79929	MAP6D1	HYPER-PRO
		cg24713667	ID115004	MB21D1	HYPER-PRO
		cg08625380	ID4188	MDFI	HYPER-PRO
		cg27138281	ID4199	ME1	HYPER-PRO
		cg11400774	ID92312	MEX3A	HYPER-PRO
		cg05360958	ID4256	MGP	HYPER-PRO
		cg17326090	ID4330	MN1	HYPER-PRO
		cg09844907	ID255027	MPV17L	HYPER-PRO
		cg00519002	ID4493	MT1E	HYPER-PRO
		cg03566142	ID4495	MT1G	HYPER-PRO
		cg04994964	ID4499	MT1M	HYPER-PRO
		cg02389949	ID222166	MTURN	HYPER-PRO
		cg03344031	ID79784	MYH14	HYPER-PRO
		cg23206311	ID90634	N4BP2L1	HYPER-PRO
		cg19300568	ID339983	NAT8L	HYPER-PRO
		cg27315170	ID4758	NEU1	HYPER-PRO
		cg17729667	ID22981	NINL	HYPER-PRO
		cg14005139	ID7080	NKX2-1	HYPER-PRO
		cg09721739	ID349565	NMNAT3	HYPER-PRO
		cg08358683	ID23530	NNT	HYPER-PRO
		cg25884711	ID4852	NPY	HYPER-PRO
		cg14087880	ID5540	NPY4R	HYPER-PRO
		cg26598152	ID1728	NQO1	HYPER-PRO
		cg25307691	ID51299	NRN1	HYPER-PRO
		cg21207028	ID80023	NRSN2	HYPER-PRO
		cg05145649	ID30833	NT5C	HYPER-PRO
		cg26145228	ID22854	NTNG1	HYPER-PRO
		cg19266578	ID4987	OPRL1	HYPER-PRO
		cg25741646	ID114883	OSBPL9	HYPER-PRO
		cg21356837	ID27199	OXGR1	HYPER-PRO
		cg16401529	ID140886	PABPC5	HYPER-PRO
		cg24759821	ID5053	PAH	HYPER-PRO
		cg15140465	ID5058	PAK1	HYPER-PRO
		cg19597529	ID54625	PARP14	HYPER-PRO
		cg27337534	ID56965	PARP6	HYPER-PRO
		cg20634967	ID27253	PCDH17	HYPER-PRO
		cg26282566	ID56144	PCDHA4	HYPER-PRO
		cg17288142	ID56131	PCDHB4	HYPER-PRO
		cg22847228	ID56106	PCDHGA10	HYPER-PRO
		cg05870739	ID56105	PCDHGA11	HYPER-PRO
		cg22648135	ID9708	PCDHGA8	HYPER-PRO
		cg07242860	ID56103	PCDHGB2	HYPER-PRO
		cg18617005	ID56100	PCDHGB6	HYPER-PRO
		cg10435816	ID56099	PCDHGB7	HYPER-PRO
		cg16461538	ID8622	PDE8B	HYPER-PRO
		cg11843238	ID8572	PDLIM4	HYPER-PRO
		cg06619077	ID10158	PDZK1IP1	HYPER-PRO
		cg01070987	ID5217	PFN2	HYPER-PRO
		cg24349665	ID51050	PI15	HYPER-PRO
		cg26998044	ID23533	PIK3R5	HYPER-PRO
		cg05835105	ID5308	PITX2	HYPER-PRO
		cg22606205	ID5317	PKP1	HYPER-PRO
		cg13320138	ID55200	PLEKHG6	HYPER-PRO
		cg22932336	ID440503	PLIN5	HYPER-PRO
		cg24182521	ID5360	PLTP	HYPER-PRO
		cg01878345	ID5455	POU3F3	HYPER-PRO
		cg10815657	ID8612	PPAP2C	HYPER-PRO
		cg04908300	ID5468	PPARG	HYPER-PRO
		cg22135105	ID11107	PRDM5	HYPER-PRO
		cg05877402	ID5618	PRLR	HYPER-PRO
		cg04203238	ID8842	PROM1	HYPER-PRO
		cg06478457	ID222171	PRR15	HYPER-PRO
		cg19044630	ID158471	PRUNE2	HYPER-PRO
		cg11990058	ID5696	PSMB8	HYPER-PRO
		cg26564040	ID5743	PTGS2	HYPER-PRO
		cg18769353	ID5764	PTN	HYPER-PRO
		cg09866102	ID29108	PYCARD	HYPER-PRO
		cg22629987	ID25797	QPCT	HYPER-PRO
		cg02499249	ID5915	RARB	HYPER-PRO
		cg27494647	ID5919	RARRES2	HYPER-PRO
		cg23363832	ID5947	RBP1	HYPER-PRO
		cg05156137	ID1827	RCAN1	HYPER-PRO
		cg01710897	ID91433	RCCD1	HYPER-PRO
		cg17264670	ID26575	RGS17	HYPER-PRO
		cg14141458	ID23433	RHOQ	HYPER-PRO
		cg27241190	ID27289	RND1	HYPER-PRO
		cg23462514	ID285498	RNF212	HYPER-PRO
		cg05882938	ID116832	RPL39L	HYPER-PRO
		cg19237879	ID57758	SCUBE2	HYPER-PRO
		cg08443357	ID27111	SDCBP2	HYPER-PRO
		cg22667178	ID387923	SERP2	HYPER-PRO
		cg06154084	ID81855	SFXN3	HYPER-PRO
		cg12841929	ID57477	SHROOM4	HYPER-PRO
		cg10523671	ID6565	SLC15A2	HYPER-PRO
		cg25624927	ID788	SLC25A20	HYPER-PRO
		cg04473302	ID5172	SLC26A4	HYPER-PRO
		cg04473302	ID286002	SLC26A4-AS1	HYPER-PRO
		cg16247817	ID11000	SLC27A3	HYPER-PRO
		cg15739717	ID80723	SLC35G2	HYPER-PRO
		cg17222500	ID55117	SLC6A15	HYPER-PRO
		cg27645955	ID6545	SLC7A4	HYPER-PRO
		cg18108623	ID91607	SLFN11	HYPER-PRO
		cg10402698	ID4091	SMAD6	HYPER-PRO
		cg26010110	ID6594	SMARCA1	HYPER-PRO
		cg20074395	ID9751	SNPH	HYPER-PRO
		cg11417025	ID25928	SOSTDC1	HYPER-PRO
		cg04002454	ID93349	SP140L	HYPER-PRO
		cg21117965	ID10290	SPEG	HYPER-PRO
		cg20691205	ID23111	SPG20	HYPER-PRO
		cg27015057	ID81848	SPRY4	HYPER-PRO
		cg19396878	ID57731	SPTBN4	HYPER-PRO
		cg20481171	ID165679	SPTSSB	HYPER-PRO
		cg08726522	ID6764	ST5	HYPER-PRO
		cg23764900	ID65975	STK33	HYPER-PRO
		cg01855313	ID9515	STXBP5L	HYPER-PRO
		cg06948294	ID29091	STXBP6	HYPER-PRO
		cg17966192	ID27233	SULT1C4	HYPER-PRO
		cg13601427	ID26032	SUSD5	HYPER-PRO
		cg18345826	ID221711	SYCP2L	HYPER-PRO
		cg15657686	ID23216	TBC1D1	HYPER-PRO
		cg03109827	ID256536	TCERG1L	HYPER-PRO
		cg24879335	ID7018	TF	HYPER-PRO
		cg23535596	ID7020	TFAP2A	HYPER-PRO
		cg24531255	ID7980	TFPI2	HYPER-PRO
		cg13443911	ID7046	TGFBR1	HYPER-PRO
		cg05306745	ID7077	TIMP2	HYPER-PRO
		cg22775000	ID8577	TMEFF1	HYPER-PRO
		cg24940138	ID113277	TMEM106A	HYPER-PRO
		cg18284089	ID201799	TMEM154	HYPER-PRO
		cg15694715	ID84866	TMEM25	HYPER-PRO
		cg23831143	ID8794	TNFRSF10C	HYPER-PRO
		cg22783363	ID8793	TNFRSF10D	HYPER-PRO
		cg13829089	ID8741	TNFSF13	HYPER-PRO
		cg06174078	ID54472	TOLLIP	HYPER-PRO
		cg24908198	ID63970	TP53AIP1	HYPER-PRO
		cg08804892	ID22906	TRAK1	HYPER-PRO
		cg24059154	ID53840	TRIM34	HYPER-PRO
		cg12507655	ID7205	TRIP6	HYPER-PRO
		cg04917181	ID85453	TSPYL5	HYPER-PRO
		cg16142306	ID7345	UCHL1	HYPER-PRO
		cg26353296	ID7375	USP4	HYPER-PRO
		cg13428480	ID57216	VANGL2	HYPER-PRO
		cg19868631	ID222008	VSTM2A	HYPER-PRO
		cg24141863	ID116966	WDR17	HYPER-PRO
		cg11626007	ID149708	WFDC5	HYPER-PRO
		cg22975913	ID51352	WT1-AS	HYPER-PRO
		cg05352500	ID126374	WTIP	HYPER-PRO
		cg26502852	ID54739	XAF1	HYPER-PRO
		cg08902818	ID7504	XK	HYPER-PRO
		cg23425762	ID201501	ZBTB7C	HYPER-PRO
		cg26322231	ID92092	ZC3HAV1L	HYPER-PRO
		cg14440934	ID29800	ZDHHC1	HYPER-PRO
		cg23134869	ID79776	ZFHX4	HYPER-PRO
		cg25805709	ID55888	ZKSCAN7	HYPER-PRO
		cg09907936	ID7694	ZNF135	HYPER-PRO
		cg27385032	ID55713	ZNF334	HYPER-PRO
		cg12169233	ID90594	ZNF439	HYPER-PRO
		cg03234732	ID285676	ZNF454	HYPER-PRO
		cg11684022	ID84838	ZNF496	HYPER-PRO
		cg24243629	ID55205	ZNF532	HYPER-PRO
		cg27451672	ID79027	ZNF655	HYPER-PRO
		cg03340649	ID285349	ZNF660	HYPER-PRO
		cg24384244	ID389114	ZNF662	HYPER-PRO
		cg09489445	ID388507	ZNF788	HYPER-PRO
		cg25537993	ID284312	ZSCAN1	HYPER-PRO
		cg22795212	ID7579	ZSCAN20	HYPER-PRO
		cg16358679	ID55466	DNAJA4	HYPER-PRO
		cg26245531	ID2581	GALC	HYPER-PRO
		cg27079104	ID3073	HEXA	HYPER-PRO
		cg01063813	ID6778	STAT6	HYPER-PRO
		cg06356912	ID50853	VILL	HYPER-PRO
		cg02009395	ID116285	ACSM1	HYPO-PRO
		cg04351793	ID347	APOD	HYPO-PRO
		cg02258139	ID168620	BHLHA15	HYPO-PRO
		cg22630918	ID56652	C10orf2	HYPO-PRO
		cg26570233	ID28970	C11orf54	HYPO-PRO
		cg20608990	ID841	CASP8	HYPO-PRO
		cg11933951	ID60492	CCDC90B	HYPO-PRO
		cg09305680	ID8667	EIF3H	HYPO-PRO
		cg15307285	ID2188	FANCF	HYPO-PRO
		cg14859324	ID2562	GABRB3	HYPO-PRO
		cg02210887	ID2982	GUCY1A3	HYPO-PRO
		cg25191332	ID3475	IFRD1	HYPO-PRO
		cg21411834	ID51133	KCTD3	HYPO-PRO
		cg22115706	ID4232	MEST	HYPO-PRO
		cg00496102	ID54468	MIOS	HYPO-PRO
		cg16772207	ID4661	MYT1	HYPO-PRO
		cg14817783	ID493911	PHOSPHO2	HYPO-PRO
		cg25066972	ID6400	SEL1L	HYPO-PRO
		cg06955716	ID55334	SLC39A9	HYPO-PRO
		cg23430771	ID51151	SLC45A2	HYPO-PRO
		cg09865015	ID10417	SPON2	HYPO-PRO
		cg26904169	ID261729	STEAP2	HYPO-PRO
		cg23668057	ID9144	SYNGR2	HYPO-PRO
		cg24203376	ID56165	TDRD1	HYPO-PRO
		cg13191008	ID55128	TRIM68	HYPO-PRO
		cg11501364	ID337867	UBAC2	HYPO-PRO
		cg15050328	ID7372	UMPS	HYPO-PRO
		cg27196999	ID91746	YTHDC1	HYPO-PRO
		cg07229402	ID27236	ARFIP1	HYPER-ENH
		cg04176888	ID80776	B9D2	HYPER-ENH
		cg11692124	ID57597	BAHCC1	HYPER-ENH
		cg06744545	ID100302650	BRE-AS1	HYPER-ENH
		cg22058855	ID11120	BTN2A1	HYPER-ENH
		cg10855978	ID91782	CHMP7	HYPER-ENH
		cg04791080	ID10391	CORO2B	HYPER-ENH
		cg01016662	ID1435	CSF1	HYPER-ENH
		cg10155432	ID54905	CYP2W1	HYPER-ENH
		cg14972139	ID168002	DACT2	HYPER-ENH
		cg10155432	ID392617	ELFN1	HYPER-ENH
		cg07114310	ID360132	FKBP9P1	HYPER-ENH
		cg01238435	ID10007	GNPDA1	HYPER-ENH
		cg21545859	ID2917	GRM7	HYPER-ENH
		cg12298212	ID493812	HCG11	HYPER-ENH
		cg12298212	ID10473	HMGN4	HYPER-ENH
		cg10987840	ID3398	ID2	HYPER-ENH
		cg23205387	ID3638	INSIG1	HYPER-ENH
		cg26470101	ID3655	ITGA6	HYPER-ENH
		cg25032745	ID8516	ITGA8	HYPER-ENH
		cg26647332	ID3688	ITGB1	HYPER-ENH
		cg25506797	ID282973	JAKMIP3	HYPER-ENH
		cg00670942	ID23210	JMJD6	HYPER-ENH
		cg16859420	ID7994	KAT6A	HYPER-ENH
		cg01017395	ID90231	KIAA2013	HYPER-ENH
		cg10987840	ID8462	KLF11	HYPER-ENH
		cg11809014	ID25984	KRT23	HYPER-ENH
		cg14318199	ID4281	MID1	HYPER-ENH
		cg02614217	ID79625	NDNF	HYPER-ENH
		cg01238435	ID2908	NR3C1	HYPER-ENH
		cg02614217	ID8654	PDE5A	HYPER-ENH
		cg12097883	ID440456	PLEKHM1P	HYPER-ENH
		cg01017395	ID5351	PLOD1	HYPER-ENH
		cg16052975	ID5376	PMP22	HYPER-ENH
		cg25032745	ID9200	PTPLA	HYPER-ENH
		cg10855978	ID203069	R3HCC1	HYPER-ENH
		cg04741284	ID8480	RAE1	HYPER-ENH
		cg10706039	ID23157	2017-09-06	HYPER-ENH
		cg09740450	ID121260	SLC15A4	HYPER-ENH
		cg08379738	ID79085	SLC25A23	HYPER-ENH
		cg12098872	ID6543	SLC8A2	HYPER-ENH
		cg21545859	ID9901	SRGAP3	HYPER-ENH
		cg26219092	ID6482	ST3GAL1	HYPER-ENH
		cg09136346	ID55617	TASP1	HYPER-ENH
		cg23367107	ID6910	TBX5	HYPER-ENH
		cg22651968	ID9524	TECR	HYPER-ENH
		cg04741284	ID7022	TFAP2C	HYPER-ENH
		cg23619357	ID54499	TMCO1	HYPER-ENH
		cg17851725	ID140738	TMEM37	HYPER-ENH
		cg07229402	ID23321	TRIM2	HYPER-ENH
		cg25594119	ID84617	TUBB6	HYPER-ENH
		cg25032745	ID7431	VIM	HYPER-ENH
		cg05613116	ID84450	ZNF512	HYPER-ENH
		cg25469923	ID11332	ACOT7	HYPO-ENH
		cg01221209	ID57491	AHRR	HYPO-ENH
		cg18714398	ID10947	AP3M2	HYPO-ENH
		cg16900102	ID10552	ARPC1A	HYPO-ENH
		cg16900102	ID55971	BAIAP2L1	HYPO-ENH
		cg27586596	ID644	BLVRA	HYPO-ENH
		cg16900102	ID25798	BRI3	HYPO-ENH
		cg06042148	ID157657	C8orf37	HYPO-ENH
		cg11476306	ID84933	C8orf76	HYPO-ENH
		cg06042148	ID9134	CCNE2	HYPO-ENH
		cg10334416	ID10693	CCT6B	HYPO-ENH
		cg01221209	ID55722	CEP72	HYPO-ENH
		cg14380217	ID10175	CNIH1	HYPO-ENH
		cg24465935	ID154043	CNKSR3	HYPO-ENH
		cg27586596	ID55744	COA1	HYPO-ENH
		cg01182154	ID8451	CUL4A	HYPO-ENH
		cg06042148	ID54845	ESRP1	HYPO-ENH
		cg03275459	ID400451	FAM174B	HYPO-ENH
		cg12185975	ID51571	FAM49B	HYPO-ENH
		cg24465935	ID26271	FBXO5	HYPO-ENH
		cg18714398	ID2339	FNTA	HYPO-ENH
		cg05283685	ID219595	FOLH1B	HYPO-ENH
		cg22914987	ID2305	FOXM1	HYPO-ENH
		cg05836184	ID3475	IFRD1	HYPO-ENH
		cg06042148	ID55656	INTS8	HYPO-ENH
		cg21238440	ID729920	ISPD	HYPO-ENH
		cg25728188	ID3720	JARID2	HYPO-ENH
		cg06042148	ID25962	KIAA1429	HYPO-ENH
		cg03577250	ID9371	KIF3B	HYPO-ENH
		cg23491593	ID283455	KSR2	HYPO-ENH
		cg03275459	ID100144604	LINC00930	HYPO-ENH
		cg16662043	ID83752	LONP2	HYPO-ENH
		cg13320436	ID10434	LYPLA1	HYPO-ENH
		cg19183252	ID4085	MAD2L1	HYPO-ENH
		cg11476306	ID114569	MAL2	HYPO-ENH
		cg02451502	ID221154	MICU2	HYPO-ENH
		cg11476306	ID28998	MRPL13	HYPO-ENH
		cg13320436	ID29088	MRPL15	HYPO-ENH
		cg02451502	ID78988	MRPL57	HYPO-ENH
		cg11476306	ID27085	MTBP	HYPO-ENH
		cg06042148	ID92140	MTDH	HYPO-ENH
		cg06042148	ID51001	MTERF3	HYPO-ENH
		cg10854423	ID8898	MTMR2	HYPO-ENH
		cg13401658	ID10651	MTX2	HYPO-ENH
		cg23316648	ID64151	NCAPG	HYPO-ENH
		cg06042148	ID137682	NDUFAF6	HYPO-ENH
		cg21516305	ID4927	NUP88	HYPO-ENH
		cg01221209	ID10016	PDCD6	HYPO-ENH
		cg21238440	ID9678	PHF14	HYPO-ENH
		cg16662043	ID5257	PHKB	HYPO-ENH
		cg10268509	ID9780	PIEZO1	HYPO-ENH
		cg09169356	ID10531	PITRM1	HYPO-ENH
		cg14380217	ID5706	PSMC6	HYPO-ENH
		cg22914987	ID10635	RAD51AP1	HYPO-ENH
		cg06042148	ID25788	RAD54B	HYPO-ENH
		cg02959486	ID6100	RP9	HYPO-ENH
		cg27589988	ID51018	RRP15	HYPO-ENH
		cg02451502	ID10284	SAP18	HYPO-ENH
		cg02451502	ID221150	SKA3	HYPO-ENH
		cg01221209	ID10723	SLC12A7	HYPO-ENH
		cg27589988	ID128153	SPATA17	HYPO-ENH
		cg11476306	ID6873	TAF2	HYPO-ENH
		cg11476306	ID93594	TBC1D31	HYPO-ENH
		cg13320436	ID6917	TCEA1	HYPO-ENH
		cg00250645	ID54968	TMEM70	HYPO-ENH
		cg06042148	ID94241	TP53INP1	HYPO-ENH
		cg01221209	ID9319	TRIP13	HYPO-ENH
		cg26522368	ID54795	TRPM4	HYPO-ENH
		cg12494683	ID55884	WSB2	HYPO-ENH

## Sheet: Table S9
	Table S9 Methylation values of 17 CpGs in RWPE1-GFP and ERG cells measured by EpiTYPER MassARRAY assay
		Target #	Methylation of RWPE-GFP	Mehtylation of RWPE-ERG
		1	0.02	0.73
		1	0.02	0.79
		2	0.03	0.47
		3	0.17	0.73
		3	0.16	0.71
		4	0.06	0.98
		4	0.02	0.97
		5	0.04	0.94
		5	0.05	0.99
		6	0.02	0.45
		6	0.09	0.55
		7	0	0.86
		7	0.01	0.78
		8	0.1	0.89
		9	0.03	0.87
		9	0.02	0.73
		10	0.04	0.94
		11	0.03	0.3
		11	0.05	0.18
		12	0.07	0.87
		13	0.06	0.9
		14	0.1	0.96
		14	0.13	1
		15	0.21	0.69
		15	0.17	0.56
		16	0.16	0.79
		17	0.05	0.78

## Sheet: Table S10
		Table S10 Gleason scores for samples with TF hub deletions in whole-genome SV and TCGA CNV data
		TCGA SAMPLES				ICGC SAMPLES			BACA et al & BERGER et al SAMPLES
	GENE	GS=6	GS=3+4	GS=4+3	GS>7	GS=6	GS=3+4	GS=4+3	GS=6	GS=3+4	GS=4+3	GS>7
	TP53	5	30	29	38	0	7	1	0	3	0	2
	ERF	1	10	8	14	1	3	2	0	2	1	2
	CREB3L1	1	4	4	12	0	3	2	1	1	0	1
	POU2F2	1	6	5	13	0	2	2	0	3	1	1
	ERG	17	30	27	25	7	22	13	1	12	5	6
	Total number of unique samples	22	57	43	60	8	28	15	2	16	6	7

## Sheet: Table S11
		Table S11 Top 100 up-regulated genes due to ERF knockdown in VCaP and LHS-AR cell line
		shERF_vs_CNTRL.VCaP_UP	shERF_vs_CNTRL.LHSAR_UP
		MT-CO1	IFI6
		MT-CO2	SAA1
		MT-ND6	S100A9
		HK2	KRT17
		RPS18	RPS11
		NPY	ISG15
		MT-ND1	IFITM3
		RPLP1	MT-CO2
		CKB	RPS19
		P4HB	SFN
		COX8A	FTH1
		RP11-498C9.2	RPL13A
		MT-ND2	RPS18
		MT-ND5	HLA-C
		RPS12	HLA-B
		EEF1A1P5	RPL27
		RPL26	RPS12
		EEF1A1P6	RPL13AP5
		PABPC1	P4HB
		RPS19	TACSTD2
		TPT1	RPL38
		MT-CYB	RP11-498C9.2
		AC112777.1	RPLP1
		RP11-425L10.1	HSPB1
		RPL27	CALR
		AMD1	MIR1282
		RPS15	SAA2-SAA4
		RPL13A	DUSP1
		RPS10	EGR1
		RPL35	HSPA8
		RPS16	IFITM1
		RPL19	IFI27
		RPS13	RPL26
		RPS25	TMSB10
		RPS6	RP11-343H19.2
		RPLP0	CD24P4
		SELENBP1	B2M
		J01415.4	ACTG1
		TSPAN3	EEF1A1P5
		RPL13AP5	S100A8
		EEF1A1	MT-CYB
		RPL18	HES1
		MTND1P23	MT1X
		KRT19	LGALS3BP
		RPS2	PTMA
		RPL9P9	EEF1A1P6
		RPS5	RPL35
		RPL17	SERPINE1
		EIF4A2	RPS23
		RPL9P8	RPS15
		FTH1	HLA-A
		RPL15P3	RPL19
		CTB-63M22.1	UBE2S
		RPS27A	RP11-67L3.5
		RPL41P1	RPS16
		MT2A	RPL18AP3
		RPL24	RPS25
		RPS7	KRT5
		PSMB4	TUBB4B
		OAZ1	RPS2
		RPS4X	AL162151.3
		EEF1A2	JUNB
		RPL9P7	SLPI
		TMEM134	CTSZ
		RPL38	ZNFX1-AS1
		CDKN1A	EEF2
		MTND2P28	RPS5
		AC022431.1	DHCR24
		RPS3AP6	SEPW1
		GATA2	RPL41P1
		AC116340.1	RPL13
		AP000721.4	MX1
		GAPDH	TAGLN2
		UBE2E1	RPLP2
		AC008038.1	RP11-742N3.1
		CALR	JUN
		CCND1	MYC
		CTD-2124B20.1	RPL8
		RPL6	RP11-475C16.1
		RPL17P43	SAA2
		NEAT1	TPT1
		HSPA5	EEF1A1
		RPLP2	RPL18A
		SDC1	POLR2L
		GAS5	RPL3
		RPS8	UBB
		RP11-641D5.1	HCG4P5
		CTB-13H5.1	HSP90AB1
		LRRC26	UBC
		RP11-475C16.1	RPL39P3
		STEAP1	RHOB
		RPS3A	FOS
		TBX3	IFIT3
		RPL9	RPS11P5
		RPL15	RPL18
		RP11-742N3.1	SLC25A5
		RPS14	AC008038.1
		SLC45A3	RP11-603J24.18
		DDTL	IER2
		POLR2I	RP11-466H18.1

## Sheet: Table S12
			Table S12 Primers used to measure the methylation of 17 targeted CpGs in RWPE cells by EpiTYPER MassARRAY system
					Sequence
				Target 1,2	aggaagagagGATTGGTTTTTTTGTATTTTGTAGG
					cagtaatacgactcactatagggagaaggctTCAAACTCTTTCACTACACAAACCT
				Targets 1,17	aggaagagagGAAAGGGTTAGGTTTTTTTATTGTA
					cagtaatacgactcactatagggagaaggctAAACCCTCTATACCCCTTCCC
				Target 3	aggaagagagTGAGGTTTTTTTGGTTTTTATTTTG
					cagtaatacgactcactatagggagaaggctCCTCCTAAACCACTCACCAATTAT
				Target 3	aggaagagagTGAGGTTTTTTTGGTTTTTATTTTG
					cagtaatacgactcactatagggagaaggctCCACCAACAAAAATCACTCTACCTA
				Target 4	aggaagagagGTAAGAATAGGGAAATGGGTTGGAT
					cagtaatacgactcactatagggagaaggctTTCTCCCAATAACAAAACTTTAAACC
				Target 4	aggaagagagTTTAGATAGAATTTAGTGGGTTGAGAT
					cagtaatacgactcactatagggagaaggctTCTCCCAATAACAAAACTTTAAACC
				Target 5	aggaagagagATTTGGGTTTTAATTTTGTTTGGTT
					cagtaatacgactcactatagggagaaggctAAACTAACTTACCCATTCCCTCTACA
				Target 5	aggaagagagGGATTTAGTATAGTTTTATTTGGTTGGA
					cagtaatacgactcactatagggagaaggctTAAAAAACTCTAAAATCCAATCCCC
				Target 6	aggaagagagGTTGATTGGTTTATTTGGATAGGGT
					cagtaatacgactcactatagggagaaggctAAACTAAAACCAACTCCCTCTACTA
				Target 6	aggaagagagAGGTTGGAGTTAGTTTTTTTTGTTG
					cagtaatacgactcactatagggagaaggctCCCACATCCTACTAACTAATCCATTT
				Target 7	aggaagagagTTGTGTAGATTTTATTTTTGGTTTTGA
					cagtaatacgactcactatagggagaaggctAAACTTAACTACCAATACCCCCTTC
				Target 7	aggaagagagTAGGATTGTGGTTATTAAAGGGTTT
					cagtaatacgactcactatagggagaaggctCAAACTCCACCTCTAACTCTAAAAAA
				Target 8	aggaagagagGGTTAGTGGTTAGAGGTTTTTGGA
					cagtaatacgactcactatagggagaaggctAAATAACCTAAACTCCCATCCAACT
				Target 9	aggaagagagTGGGTTAAAGAAAAATTTTGATGAG
					cagtaatacgactcactatagggagaaggctACTCAAATAACAACACTCAACTCCC
				Target 9	aggaagagagTTTTGTATGTTTGTTGGGTTTAGGT
					cagtaatacgactcactatagggagaaggctAAACTCCTACTCCCTAAACACCCTT
				Target 10	aggaagagagATTTTTATTTGTTTGTAGGGTTGGA
					cagtaatacgactcactatagggagaaggctCACAACTACCCTACCTAAAAAACCC
				Target 11	aggaagagagGGGAATTTTAGGTTTAATTAGAATTGTT
					cagtaatacgactcactatagggagaaggctCACACTCTCCTCCCTACAAAAAATA
				Target 11	aggaagagagAAGTTAAGGTTGAATGATTTTTTGTG
					cagtaatacgactcactatagggagaaggctCAAATTCAACCAAAATTATCCCTTT
				Target 12	aggaagagagATTAGTTGGGTTGGTTGGTTTTTTT
					cagtaatacgactcactatagggagaaggctTCCAAACTTTTAACTTCCACCTCTA
				Target 13	aggaagagagTGGTGTTTTTTTATATGTTAGATTTGT
					cagtaatacgactcactatagggagaaggctAACATACCTTTTACCCTCATCTTCC
				Target 14	aggaagagagGATTGGGTAGTTTTGTGGAGTTATT
					cagtaatacgactcactatagggagaaggctCAAAATCACATAAACCCAACTTCAA
				Target 14	aggaagagagGGTTTTAGGGTTATATGGATTTAGTTT
					cagtaatacgactcactatagggagaaggctAATAAAATAAATATTCCTTCATCCATCA
				Target 15	aggaagagagTTTTAAATTAGAAGGTTGTGTTTGGA
					cagtaatacgactcactatagggagaaggctAACACCCTTAAAAAAATAAATCCC
				Target 15	aggaagagagGGTATTTTTGGGAGGATGGATT
					cagtaatacgactcactatagggagaaggctCTATACCCCAAACATTTCTACCCAC
				Target 16	aggaagagagGTTGTGGTAGGTTTTTATTTTTTTT
					cagtaatacgactcactatagggagaaggctCCCTAACCTTACCTACAAAAACCTC
